# Supplementary material for: Generation and trapping of a mesoderm biased state of human pluripotency
Source: Nat Commun. 2020 Oct 5;11:4989. doi: 10.1038/s41467-020-18727-8 (PMC7536399; doi:10.1038/s41467-020-18727-8)
Supplement: Supplementary file 4 — Source Data [file 41467_2020_18727_MOESM4_ESM.xlsx]

## Sheet: FACS Gating BD JAZZ
Figures	Data type
Figure 2a,c,d	Example of Gating strategy
Figure 3	Example of Gating strategy
Figure 4c	Example of Gating strategy
Figure 5b,c	Example of Gating strategy
Figure 7a	Example of Gating strategy
Supplementary Figure 3c	Example of Gating strategy
Supplementary Figure 6	Example of Gating strategy
Supplementary Figure 9b-e	Example of Gating strategy
Supplementary Figure 10	Example of Gating strategy
Supplementary Figure 12	Example of Gating strategy
Supplementary Figure 14	Example of Gating strategy
Supplementary Figure 18	Example of Gating strategy
Supplementary Figure 19c-f	Example of Gating strategy
Data:

## Sheet: FACS Gating BD FACS Aria III
Figures	Data type
Figure 1a	Example of Gating strategy
Figure 4b	Example of Gating strategy
Figure 6	Example of Gating strategy
Supplementary Figure 19a-b	Example of Gating strategy
Data:

## Sheet: FACS efficiency analysis
Figures	Data type:
Figure 1	Representative post sort efficiency
Figure 4	Representative post sort efficiency
Figure 5c	Representative post sort efficiency
Figure 7c-d	Representative post sort efficiency
Supplementary Figure 19c-f	Example of Gating strategy

## Sheet: Single Cell Deposition
Figures	Data Type
Figure 1	Representative image of sorted fluorescent beads
Figure 2	Representative image of sorted fluorescent beads
Figure 4	Representative image of sorted fluorescent beads
Figure 5	Representative image of sorted fluorescent beads
Data:

## Sheet: Figure 1e-g
Figures	Data Type
Figure 1 e-g	Single Cell qPCR CT Values
Supplementary Fig 1 b-d	Single Cell qPCR CT Values
Supplementary Fig 2	Single Cell qPCR CT Values
Data:
	Cells
Gene	MIXL1(+)/SSEA-3(+)_1	MIXL1(+)/SSEA-3(+)_2	MIXL1(+)/SSEA-3(+)_3	MIXL1(+)/SSEA-3(+)_4	MIXL1(+)/SSEA-3(+)_5	MIXL1(+)/SSEA-3(+)_6	MIXL1(+)/SSEA-3(+)_7	MIXL1(+)/SSEA-3(+)_8	MIXL1(+)/SSEA-3(+)_9	MIXL1(+)/SSEA-3(+)_10	MIXL1(+)/SSEA-3(+)_11	MIXL1(+)/SSEA-3(+)_12	MIXL1(+)/SSEA-3(+)_13	MIXL1(+)/SSEA-3(+)_14	MIXL1(+)/SSEA-3(+)_15	MIXL1(+)/SSEA-3(+)_16	MIXL1(+)/SSEA-3(+)_17	MIXL1(+)/SSEA-3(+)_18	MIXL1(+)/SSEA-3(+)_19	MIXL1(+)/SSEA-3(+)_20	MIXL1(+)/SSEA-3(+)_21	MIXL1(+)/SSEA-3(+)_22	MIXL1(+)/SSEA-3(+)_23	MIXL1(+)/SSEA-3(+)_24	MIXL1(+)/SSEA-3(+)_25	MIXL1(+)/SSEA-3(+)_26	MIXL1(+)/SSEA-3(+)_27	MIXL1(+)/SSEA-3(+)_28	MIXL1(+)/SSEA-3(+)_29	MIXL1(+)/SSEA-3(+)_30	MIXL1(+)/SSEA-3(+)_31	MIXL1(+)/SSEA-3(+)_32	MIXL1(+)/SSEA-3(+)_33	MIXL1(+)/SSEA-3(+)_34	MIXL1(+)/SSEA-3(+)_35	MIXL1(+)/SSEA-3(+)_36	MIXL1(+)/SSEA-3(+)_37	MIXL1(+)/SSEA-3(+)_38	MIXL1(+)/SSEA-3(+)_39	MIXL1(+)/SSEA-3(+)_40	MIXL1(-)/SSEA-3(+)_ 1	MIXL1(-)/SSEA-3(+)_ 2	MIXL1(-)/SSEA-3(+)_ 3	MIXL1(-)/SSEA-3(+)_ 4	MIXL1(-)/SSEA-3(+)_ 5	MIXL1(-)/SSEA-3(+)_ 6	MIXL1(-)/SSEA-3(+)_ 7	MIXL1(-)/SSEA-3(+)_ 8	MIXL1(-)/SSEA-3(+)_ 9
ACTB	8.21046	7.74443	8.50292	7.31399	6.99545	6.81789	8.29283	7.99926	7.43654	6.02788	7.95341	7.05373	7.34436	6.46124	7.3055	6.42912	7.03529	7.63803	6.28677	7.93573	6.46619	6.66574	7.83189	7.13405	6.24618	7.48487	6.54494	6.45956	7.35321	7.13087	7.51032	6.3671	8.48136	5.74359	6.92083	6.90116	6.23821	6.25796	6.89302	7.80877	7.69419	9.29486	6.67253	7.88006	6.95194	8.91543	6.6979	8.68906	7.82856
RPS18	7.7908	8.22355	7.83516	7.5618	7.35122	6.93604	7.86345	7.8948	7.51525	7.76172	7.48323	7.53327	7.43547	8.16806	7.4706	7.39456	8.14526	7.48445	7.90192	8.08354	7.71962	7.51251	7.82848	7.34905	7.21543	7.75284	7.25971	7.13885	7.13049	7.58799	8.21611	7.37276	8.41783	7.25847	7.67899	7.12665	7.80213	7.82959	7.78385	7.71458	7.72122	8.10256	8.33966	7.66939	7.82282	7.23855	7.54062	8.24442	7.53953
BMP2	999	15.091	14.2399	14.1677	999	999	11.877	999	999	14.1877	12.0071	13.7912	999	13.8727	15.9079	11.8917	13.2857	17.7547	14.2475	17.8603	13.2315	12.6049	12.7767	13.2639	9.71664	14.586	13.1312	12.9894	999	12.8438	12.4167	13.7525	12.9111	14.714	14.0345	13.7773	12.9425	999	999	999	12.7569	11.5981	11.985	13.6242	15.3926	11.4072	11.9038	13.4135	11.7426
BMP4	17.8919	14.609	13.9069	999	11.8441	13.7445	9.74264	14.7196	13.4931	13.1196	9.51875	16.4193	12.4255	16.7533	25.6831	12.2749	10.7352	12.9901	14.4066	12.6816	11.7382	15.7721	14.8224	13.1441	11.4001	10.7537	12.6968	10.4341	16.4805	9.15858	999	999	11.4831	16.2182	15.3789	11.5523	14.6902	14.9275	999	13.9676	12.6689	14.7264	12.4223	999	12.2048	999	9.48832	14.1768	10.3073
BMPR1A	10.8432	12.7418	12.3675	11.1829	10.0827	9.96357	11.8715	12.0865	11.7137	10.6936	11.3799	11.863	10.1649	12.8127	11.1752	10.8442	11.5907	10.2926	12.0197	11.8055	11.6644	10.4923	11.5633	11.1237	11.0019	12.3037	10.8113	11.0816	10.6672	11.2622	11.784	12.0155	12.5155	11.0463	10.968	11.0114	12.2412	10.528	12.3369	11.8059	10.7592	11.4564	9.62969	12.1606	11.7158	11.6465	9.95207	12.2189	11.0474
CER1	12.075	6.68833	8.32567	5.63792	999	11.0497	9.33927	16.2629	12.1587	6.90701	6.0758	6.02009	999	6.89078	7.92105	6.13252	5.20335	8.09429	6.19378	12.5092	5.89135	6.64414	9.0491	9.33923	5.62914	14.3206	7.4094	5.45812	11.8838	7.72672	7.08675	5.63028	7.00381	6.42797	7.93325	5.25135	5.7959	7.36636	6.97251	10.6981	7.46086	6.49399	4.86519	5.74021	4.74867	16.1222	5.32813	5.73328	6.0393
CITED2	13.7913	11.4841	11.5986	10.1301	11.6612	13.509	10.3889	10.5302	10.4464	11.667	11.5953	11.0794	12.3872	13.5852	12.4676	10.7028	11.4827	11.3187	12.3757	11.9993	10.7869	12.7735	12.872	11.1116	10.2657	10.2589	11.2897	11.4469	11.7158	9.83689	11.1254	10.6238	11.597	12.8555	12.6494	9.8586	11.824	12.8858	10.8588	12.7638	10.7635	12.1771	9.56464	12.9576	8.8333	10.5439	10.6217	10.4658	10.2266
CLDN6	9.19108	8.98745	9.54272	8.96019	7.44402	8.57725	11.0231	9.10107	8.24772	8.15692	11.0602	8.28145	8.17565	9.11604	8.76466	8.90788	9.1781	8.84188	9.66614	9.30808	9.38106	7.75202	8.75876	8.22144	6.93644	8.86886	8.47115	10.0463	8.17177	9.10672	8.79925	9.08675	9.5636	8.43488	7.7907	8.25474	7.60967	8.39647	8.12375	8.62119	8.28633	10.419	7.97458	12.3229	10.6507	9.80199	7.92693	10.1327	11.045
COL1A1	15.5	13.3485	10.5681	13.916	9.86527	13.9729	10.5925	11.2944	15.4677	8.44274	14.5557	13.3616	9.61051	10.4471	15.5877	11.4266	10.8861	13.5311	8.37876	13.0875	11.9293	15.4114	13.533	14.093	8.49851	10.6804	13.0768	999	12.6709	14.6679	11.9451	11.3168	13.3538	10.7324	14.3205	999	9.26023	8.72903	12.4305	13.6867	12.7489	16.237	12.8507	10.9879	13.202	10.7412	12.6131	11.2245	13.2516
CXCR4	999	10.4828	999	999	13.859	14.9338	14.223	13.2072	999	11.6381	13.8894	999	12.8911	9.98377	999	12.4957	9.34951	16.0704	10.6623	11.6679	14.1895	10.1861	9.71784	9.71207	7.84138	999	999	999	999	999	8.77028	11.1517	999	14.1934	8.90492	999	8.56443	999	999	999	8.44923	10.0149	7.4782	10.8627	11.5558	12.1555	10.0893	10.4693	999
IFITM1	6.20587	7.0983	6.69067	6.24983	5.67849	5.45493	8.91886	6.38602	6.48386	7.86597	7.9109	6.0121	6.66335	7.5124	5.97903	5.86374	6.68093	5.70311	5.9666	6.65871	7.89843	5.95175	6.30954	6.09735	5.49912	6.98318	6.06558	7.21242	5.63412	6.71042	6.75428	6.68656	7.83873	6.55173	6.16174	5.86551	6.4555	6.62904	5.78787	6.37395	6.45993	7.31896	5.58189	6.72554	6.46013	9.68335	6.52411	6.41733	8.46745
NCLN	16.754	16.4639	16.2787	17.3219	14.5837	15.305	16.2422	15.5913	17.7854	16.9024	16.8684	15.8392	16.2888	16.1007	16.1862	14.8949	15.8876	15.4369	15.7317	16.5485	14.7725	14.9464	16.7986	16.684	14.3978	16.7384	16.1488	15.5214	15.0923	15.1025	15.3186	13.7257	16.7455	13.3062	14.2444	14.8623	15.5586	16.3337	999	15.9974	13.4011	15.5348	14.6562	14.9382	15.8364	16.13	13.9291	15.1354	14.9936
DNMT3B	9.60546	10.6643	10.9171	8.26607	7.96832	7.93539	10.4152	10.5431	9.94367	9.57941	10.7171	9.45966	8.89611	9.64549	9.09881	8.26877	9.10746	8.98782	9.12586	9.94585	8.6457	9.30363	10.4022	9.56464	8.76156	11.482	9.10532	9.65067	9.65038	10.8356	10.5657	9.167	11.9996	8.59475	9.78698	8.87536	8.86333	9.87487	10.1941	10.0477	12.6533	13.1272	10.9195	11.7412	11.1866	15.2676	10.5124	12.8741	12.0565
SOX2	8.87826	999	22.4797	999	7.24478	8.17487	11.956	13.7264	18.8392	999	999	999	9.56564	15.6051	11.1884	12.4407	999	10.2131	999	9.37997	14.7133	999	999	999	13.7551	12.0995	14.3647	13.2352	14.5456	12.3201	13.0219	14.4016	14.287	13.1103	999	999	999	10.1276	999	8.17798	999	15.9513	13.3551	999	14.4456	14.4609	999	999	12.823
EOMES	15.2258	11.2204	11.6247	9.84971	999	16.2911	11.8154	12.5529	16.0792	17.1738	12.1041	10.1739	16.7365	10.3613	14.5789	10.2663	10.2637	11.2211	9.49575	999	10.5972	9.5911	11.5719	10.3601	10.5976	11.4251	9.37924	9.04082	14.5937	10.3992	10.9353	9.91383	15.9532	8.9517	9.39617	8.74848	10.7912	10.5181	10.2825	999	10.6639	12.7813	9.84102	12.0595	10.3156	16.4498	12.3552	11.1029	10.6953
FN1	11.96	11.6904	9.34649	10.9081	11.2889	10.9442	9.5863	12.3717	12.5953	8.87986	8.84013	12.5349	9.75363	10.3044	13.4821	10.1579	10.4204	9.0009	10.2868	10.5516	10.2771	9.44588	5.92761	6.16091	8.17883	10.8443	10.553	11.048	9.28356	9.99563	6.97508	8.48693	9.96136	10.8898	6.94357	9.33014	6.1217	8.22844	9.66008	13.0189	8.54692	11.2038	6.46649	11.2524	9.9272	999	9.77839	10.3077	10.9636
FOXA2	10.9772	11.2702	10.3806	11.3567	999	11.5742	999	12.2327	999	15.1454	999	13.4918	999	9.88454	11.4607	12.3763	11.7014	9.61227	10.4857	10.7729	13.231	9.90953	9.31305	9.58077	9.41459	999	11.5311	999	10.382	11.9291	9.90327	9.27088	999	11.8339	10.304	9.86924	11.3726	11.7617	9.19744	999	10.3249	9.65172	10.1798	13.4929	999	9.42856	10.0452	999	999
FOXD3	999	999	999	999	999	15.0721	999	999	19.3351	999	999	14.7333	999	18.0673	999	999	999	999	999	13.6043	999	999	999	999	999	999	999	999	999	999	999	999	999	999	999	999	999	999	999	999	999	999	999	999	999	999	999	999	999
FRZB	999	15.652	15.5022	999	999	15.3612	999	15.3392	999	999	999	999	999	999	15.4997	999	999	999	15.4137	14.4367	999	13.7521	9.94879	10.8215	10.8298	999	999	999	999	999	12.6985	14.987	13.937	15.8975	12.2256	999	10.0142	15.0428	14.9689	999	12.0265	999	14.8009	999	999	9.56814	9.94583	999	999
FST	6.64582	6.80214	7.80466	6.03719	6.61429	5.95894	9.54067	6.19502	6.64538	5.98246	9.09673	7.14811	6.38425	7.29075	5.51754	6.84473	7.29136	5.49883	7.29129	9.90983	6.67895	6.09917	7.24736	6.83882	6.19408	8.70153	7.89464	8.75551	5.72156	7.3278	9.27097	8.08788	11.4366	6.32831	7.19755	6.91421	7.40074	5.69506	6.78556	8.85572	999	13.9978	13.017	999	16.0329	14.5537	13.3975	16.2412	999
GAL	15.5	7.48675	9.5	6.67757	10.5459	14.4454	6.95746	9.18636	999	14.2544	13.1383	5.37216	5.66527	4.67435	12.5	2.99562	999	23.0825	4.5	31.5	29.387	7.34075	6.0059	5.53965	7.94478	14.2016	2.5	24.1003	9.31276	5.92656	6.57416	8.18259	13.6107	5.21392	13.6258	13.2196	8.55956	5.9155	3.07695	7.70529	7.10915	10.2925	11.0407	7.10556	7.18179	10.7329	9.03991	8.06419	8.58707
GATA4	15.8968	11.3037	13.5097	12.5142	999	14.9597	10.5165	14.8971	12.999	13.0309	11.1615	13.66	999	13.8991	14.8533	12.9484	10.7785	15.0375	11.7226	14.764	13.0367	10.4855	12.2466	11.246	9.84565	11.8336	14.5643	10.5477	999	11.7238	12.1955	13.111	11.7152	11.2259	11.257	12.6274	11.2871	12.7692	13.6367	14.6272	999	999	999	999	999	999	999	999	999
GATA6	999	11.7795	13.0971	11.9047	999	999	12.5738	14.109	12.8396	999	11.0403	12.5914	999	11.9212	999	12.4986	11.9429	15.8832	11.0194	999	11.1594	11.8676	14.0807	10.659	11.1318	11.4088	10.8091	10.5437	19.412	11.1031	11.8282	10.652	13.468	11.5267	10.6349	9.29599	11.6971	14.3377	11.3101	999	10.9102	12.5998	10.6715	13.4055	13.0686	11.9245	11.3324	11.1368	11.3825
GSC	999	999	999	14.8847	999	999	999	999	999	999	999	17.8504	999	15.6951	999	15.3756	15.5905	15.9307	13.4374	999	15.1031	999	999	999	15.3741	15.7208	15.2801	999	999	15.4223	999	15.121	999	14.8696	14.6379	14.2431	999	14.4355	16.4061	999	999	999	15.8172	14.7862	14.5891	999	999	14.9161	999
HAS2	10.9715	10.0404	8.22848	6.94271	12.969	14.4943	6.98048	11.0777	13.3641	999	8.35728	8.58753	999	7.97624	9.71378	8.73782	7.96983	11.5631	8.81595	12.5031	7.48926	7.8274	8.79334	8.49599	6.94688	9.58286	10.2532	8.34325	13.117	8.88374	8.68547	6.35734	9.29019	6.88278	7.7083	6.37142	7.34667	9.92546	8.45996	11.0649	8.14852	7.81452	8.59828	9.87453	10.19	7.49628	10.874	9.62316	7.04627
HHEX	14.5782	999	13.0241	12.0619	999	14.7237	999	999	999	999	11.0036	14.7068	999	15.0885	11.8394	14.6433	12.7829	14.5003	11.808	999	12.4538	13.152	11.9431	999	999	999	999	999	999	999	999	14.7601	999	11.1149	12.1101	9.32957	999	14.6759	999	14.2418	16.9929	11.9203	999	999	14.8234	999	999	999	999
ITGA5	14.8975	12.7639	13.3181	12.9328	15.0788	15.0594	12.2631	14.9211	14.8169	12.6374	12.7757	12.914	15.1278	13.4133	15.0106	10.7157	12.4755	13.945	11.8766	14.2605	12.4027	12.6479	10.8505	12.0318	11.0619	11.7808	11.9706	12.0511	14.0301	12.4099	12.5187	14.5322	13.5488	12.6755	12.3866	11.9086	11.8236	11.339	13.306	14.832	10.6633	12.1773	11.0822	12.7102	11.0046	13.0553	10.5202	11.7928	11.0788
KRT19	15.5652	12.6607	9.67158	11.1522	12.9644	13.145	10.7304	10.4845	13.5049	10.3165	11.6275	12.4599	15.927	11.0683	13.911	10.4071	11.9323	11.3891	10.5682	10.8513	11.2691	12.9608	12.2979	11.4176	10.8362	11.4067	12.1939	13.6588	11.0862	12.9869	12.0128	11.3794	10.8477	11.0757	11.4453	12.3448	10.6013	11.5664	10.7292	15.3624	12.5633	13.4633	12.4626	9.21089	14.3774	12.3157	14.1427	13.4434	13.1181
LEFTY1	11.8138	6.36606	999	10.4743	9.76401	8.78038	10.3189	13.2572	999	12.7523	13.6589	9.13709	10.39	7.94709	16.8098	11.7473	8.94951	10.6938	14.4268	13.7396	8.62599	10.6412	11.2317	8.55543	5.56158	11.4233	13.6103	10.3222	15.2872	10.7681	11.0645	6.75455	18.8957	13.3734	8.42633	10.662	12.9304	10.2751	8.29089	11.9097	8.14268	16.7177	6.1424	13.9029	999	16.3934	8.11815	12.8041	10.3162
LEFTY2	12.1456	9.44681	13.8346	16.8342	11.7764	10.5277	9.10067	14.0395	12.8951	12.0705	13.8743	13.9025	12.1021	12.5023	13.342	13.1707	13.3719	10.3832	999	11.5818	12.505	15.4919	13.3403	12.7707	7.28323	11.7834	15.311	12.9449	10.9462	13.6072	13.1829	9.4289	13.7476	999	12.7726	15.4727	8.73536	14.8835	12.1538	11.2914	8.7057	999	5.64582	15.724	10.1695	7.61248	10.7425	16.1553	8.33471
LGALS1	999	17.4175	14.8009	20.578	16.0651	18.2194	18.0593	16.4322	18.9484	14.9381	18.9729	18.5724	16.9123	15.9315	19.3848	14.1847	17.4459	18.1621	14.4578	17.011	14.9496	999	13.9363	14.2268	13.1333	16.0575	15.9253	15.352	999	16.4103	18.4014	17.7992	19.2866	16.8038	14.9189	16.1038	14.3053	14.7016	14.1101	17.6602	15.9832	999	12.7593	11.7373	16.7781	15.608	12.9205	12.5064	15.0742
LHX1	999	14.2839	12.3132	10.2087	999	999	999	999	999	999	13.9452	13.0503	999	10.5208	15.2209	13.4939	999	999	11.5985	999	13.75	13.058	13.6143	13.8469	13.2101	15.4869	999	11.5572	999	16.4039	14.6832	10.5969	12.854	9.84509	14.9238	10.7937	999	12.8071	12.1312	999	10.8379	11.9824	13.578	12.7429	14.3533	999	14.9072	13.4094	12.1539
LIN28A	8.32254	8.78496	8.45547	8.0071	7.52582	7.39667	8.75922	8.23723	8.53484	8.62458	8.69107	7.74034	7.9579	9.65157	8.71765	7.78446	8.47785	7.79458	8.50285	9.47955	8.2137	7.4616	8.5413	7.79752	7.0818	8.14305	8.00868	8.24951	7.61246	7.99656	9.35942	8.67603	9.53899	7.82064	7.94261	8.1428	9.0729	8.52364	8.33101	9.00803	7.50125	9.49979	7.79975	10.0311	8.07244	9.46787	6.95845	9.3066	8.4171
MIXL1	14.3609	14.4089	13.4556	9.80941	24.2295	12.3018	12.6334	14.2339	12.8662	999	11.0701	9.13281	14.3904	9.68317	13.4926	11.0196	15.352	13.8892	10.8878	999	11.1345	999	16.0676	11.3927	14.598	11.101	9.74049	7.74484	13.5927	11.583	16.1932	8.93633	13.866	10.0527	13.9383	9.65091	999	999	9.70387	15.1523	14.048	999	12.0459	12.8795	12.576	999	13.0432	11.8191	10.9846
MMP2	16.5481	15.3245	13.4744	13.8868	17.0175	15.3986	13.041	13.635	13.6859	12.7422	12.9218	13.2505	15.0254	14.815	16.9763	11.5703	13.9389	12.7255	13.2635	14.5674	13.988	14.3216	13.6056	13.7305	13.0998	13.6446	12.9611	13.1317	11.8269	12.2388	15.5383	14.0882	14.1592	13.2633	15.8547	12.0802	15.9005	10.596	13.806	16.7856	13.5761	14.9264	12.6976	13.3493	12.3327	999	12.4461	14.2534	12.7439
MYL7	999	9.86622	13.687	16.8854	12.767	999	15.2585	999	999	7.56788	999	14.2265	14.0506	8.94593	999	8.58876	9.753	999	8.14698	14.9155	9.475	10.676	9.76512	13.5636	8.98478	12.3904	14.5523	9.56024	14.8695	11.9028	999	999	999	11.4388	12.7257	999	7.3679	7.75799	999	999	10.4886	999	8.7683	11.7792	10.5814	999	9.83086	13.1666	14.5934
NANOG	9.72164	10.8562	14.7364	14.166	8.80064	8.8378	13.4242	13.3328	13.7776	13.64	14.4695	11.1318	9.51897	13.5407	12.9604	11.751	11.7626	10.0974	14.03	12.1206	15.2534	9.85341	13.5405	10.8126	10.179	13.1305	12.4926	11.9873	13.4527	13.3343	11.3975	12.9299	14.8468	12.3648	9.55467	11.8459	12.3095	12.9117	11.6062	10.2782	12.9885	15.9455	16.123	15.3592	15.7804	13.6976	12.4828	999	13.0929
NODAL	15.4741	15.2535	999	14.4705	12.5785	14.7739	16.2847	15.5835	16.1895	15.1982	15.8102	14.0813	14.3244	13.4271	16.0685	13.9566	14.0754	16.2409	14.565	15.4134	13.6108	15.8179	17.2735	14.3488	12.9734	17.6495	13.4957	12.7218	16.0962	15.4563	16.2734	13.0669	999	13.7156	13.0013	13.3324	16.8463	13.9738	12.9738	14.519	14.9425	17.3142	11.7111	14.3132	12.7788	999	14.4623	14.3221	13.4757
PAF1	13.5041	14.1543	15.5558	14.0034	12.974	14.3858	13.8097	14.7083	14.9352	14.9752	13.9132	14.2091	13.9049	14.8593	13.0063	13.4699	14.5026	12.7181	14.1955	16.0125	14.0751	13.8213	14.0326	14.2854	13.8355	13.2261	13.5522	12.5284	14.4751	14.4225	16.9134	13.7009	13.7851	13.112	14.9544	12.3108	13.939	13.89	14.8755	13.679	15.3361	17.1286	15.6369	17.002	13.1629	14.1609	12.9277	17.0785	14.2773
POU5F1	9.13547	12.2146	10.9022	9.92807	8.53334	8.65739	11.8212	10.2881	9.82675	11.7147	11.2864	9.90833	8.36938	11.4123	9.76787	11.5614	12.7911	9.105	14.0606	9.8617	11.9636	9.74937	12.4786	10.1531	10.8219	11.0046	9.61739	10.9479	8.91519	10.1385	10.9655	10.1225	10.9817	10.0331	10.3984	9.24958	12.6929	9.87206	9.8542	9.20636	12.1641	12.2006	999	11.3712	13.2788	999	12.0594	13.7771	11.5725
SMAD2	11.8475	11.3255	11.8356	11.6796	10.9118	11.0913	11.2823	11.8705	11.1118	12.2392	11.4858	11.1803	11.1883	12.5452	11.2545	10.8642	11.7798	11.1886	11.1387	12.6117	12.1004	11.2335	11.1153	10.7987	9.64819	11.3759	11.4646	10.8909	10.8723	10.8559	11.9065	11.2281	13.1856	11.3731	11.0733	10.3434	11.5022	12.0629	11.5732	13.2871	10.6023	11.5587	10.7131	11.851	10.9118	11.6899	10.9399	11.3004	11.9545
SNAI1	18.9105	16.2226	13.0722	14.5741	19.0645	25.0611	16.7541	15.4371	12.9762	15.3707	14.7776	14.2104	16.915	14.8129	16.1759	14.5534	15.5853	14.342	14.6275	16.1082	13.0129	15.6039	15.9774	13.5867	13.9014	11.7763	13.1312	13.8243	15.1554	11.5017	16.0813	16.5663	16.8989	13.8505	15.266	14.0092	16.002	16.2937	14.2941	15.6479	13.5959	17.4392	14.2466	13.0327	12.7125	10.5447	13.3832	13.1593	11.829
SOX17	14.9021	9.36853	15.9931	8.19076	17.7472	999	16.7259	999	14.8037	15.6738	999	14.0288	999	13.1964	999	14.7465	8.87487	14.3632	9.00581	13.7361	11.3238	8.08153	9.58133	9.52014	8.18163	999	14.2883	14.2435	999	999	8.76737	13.7846	999	11.207	8.66398	6.44562	9.14084	14.655	999	999	7.92358	6.78014	7.37982	14.0874	20.9944	11.4268	7.75546	14.6599	999
T	16.2673	999	19.183	12.643	14.3672	13.952	999	15.414	10.0335	14.2012	18.6861	21.3415	24.7405	13.9269	16.3443	15.006	999	13.4784	14.5372	14.0863	13.139	999	999	13.7027	15.481	13.3157	10.3356	17.0359	13.2151	10.6875	16.9945	11.348	999	13.2771	999	12.9024	11.7034	999	14.6108	14.9008	15.6846	15.5551	999	999	14.2771	999	999	999	999
TAGLN2	12.8068	9.60277	10.8103	10.2314	10.0366	11.0762	10.7318	11.8215	11.153	8.61986	11.0364	10.2877	11.2241	10.0831	11.0186	9.22498	9.76158	10.3602	9.50327	13.8228	9.6788	9.71659	9.3589	10.0566	7.87178	11.3185	9.79648	9.82006	10.5232	10.8957	11.6597	9.55361	14.506	9.4663	10.5174	10.8118	7.94524	8.92637	11.3433	14.1538	8.62564	10.2058	8.24156	9.38104	9.66128	10.5188	8.2234	8.28907	8.62758
TDGF1	7.36613	7.72349	7.87035	6.74177	5.43981	6.94298	8.26351	8.29967	8.58598	10.0769	7.39211	7.05056	7.24117	8.32908	7.44836	6.35678	7.25202	7.06657	6.58279	9.13606	7.26489	6.58318	7.22312	7.11038	6.43679	9.61938	7.39929	6.65041	7.98465	7.60425	7.62347	6.04978	8.66577	6.4469	6.76066	7.15111	7.88546	7.87335	7.76325	7.21782	6.49673	7.85595	6.64687	9.38604	6.27093	10.1636	6.72354	7.12606	7.77449
WNT3	14.8538	12.3826	11.7256	14.4562	18.4514	13.539	13.628	14.5277	14.9384	11.8779	999	999	13.6356	11.7929	14.5723	12.1493	999	11.559	14.7677	14.7696	14.8089	11.9295	999	999	12.7586	16.7298	999	12.9519	999	12.5752	20.6559	14.3678	12.6563	14.0458	999	13.6695	14.4845	14.3554	14.587	15.184	15.0652	13.7027	14.5782	12.7866	999	999	14.5478	14.8595	14.6595
[truncated: 183 more columns]

## Sheet: Figure 2a
Figures	Data Type
Figure 2a	Flow Cytometry Indexed position
Data:
Cell	SSEA-3 Mean Intensity_fluorochrome 647_filter 660/20_laser 640	MIXL1-GFP Mean Intensity_fluorochrome GFP_filter 530/40_laser 488	Outcome
1-F10	1760	45	Clonal line Generated
2-D2	400	27	Clonal line Generated
2-G3	1522	34	Clonal line Generated
3-C6	415	70	Clonal line Generated
3-C7	412	29	Clonal line Generated
3-D4	720	23	Clonal line Generated
1-B3	408	45	Colony formed
1-B4	366	32	Colony formed
1-B7	323	64	Colony formed
1-B10	480	24	Colony formed
1-C5	388	23	Colony formed
1-D2	682	22	Colony formed
1-D8	233	37	Colony formed
1-E3	358	22	Colony formed
1-E7	207	37	Colony formed
1-E12	825	26	Colony formed
1-F11	268	42	Colony formed
1-G2	264	30	Colony formed
1-G6	762	138	Colony formed
1-G10	460	33	Colony formed
1-G11	416	35	Colony formed
1-H6	274	27	Colony formed
2-A3	324	32	Colony formed
2-B10	656	31	Colony formed
2-C11	280	28	Colony formed
2-D5	409	122	Colony formed
2-E6	250	38	Colony formed
2-E12	587	52	Colony formed
2-G7	235	28	Colony formed
2-G8	285	97	Colony formed
2-H2	184	79	Colony formed
3-A4	394	27	Colony formed
3-B3	183	58	Colony formed
3-B6	280	23	Colony formed
3-B7	460	123	Colony formed
3-C3	1293	46	Colony formed
3-D9	983	22	Colony formed
3-E5	581	55	Colony formed
3-E6	102	41	Colony formed
3-E10	319	23	Colony formed
3-F3	188	58	Colony formed
3-F4	181	25	Colony formed
3-F8	92	116	Colony formed
3-G3	1403	97	Colony formed
3-H2	281	26	Colony formed
3-H6	107	30	Colony formed
1-A1	110	37	Cell Sorted
1-A2	490	422	Cell Sorted
1-A3	324	65	Cell Sorted
1-A4	251	36	Cell Sorted
1-A5	190	24	Cell Sorted
1-A6	364	71	Cell Sorted
1-A7	2403	25	Cell Sorted
1-A8	118	28	Cell Sorted
1-A9	536	23	Cell Sorted
1-A10	442	22	Cell Sorted
1-A11	707	47	Cell Sorted
1-A12	215	29	Cell Sorted
1-B1	147	50	Cell Sorted
1-B2	164	26	Cell Sorted
1-B5	773	30	Cell Sorted
1-B6	180	98	Cell Sorted
1-B8	253	25	Cell Sorted
1-B9	265	76	Cell Sorted
1-B11	424	46	Cell Sorted
1-B12	107	104	Cell Sorted
1-C1	264	29	Cell Sorted
1-C2	200	664	Cell Sorted
1-C3	300	119	Cell Sorted
1-C4	97	195	Cell Sorted
1-C6	468	66	Cell Sorted
1-C7	266	79	Cell Sorted
1-C8	156	24	Cell Sorted
1-C9	450	24	Cell Sorted
1-C10	189	123	Cell Sorted
1-C11	202	53	Cell Sorted
1-C12	416	85	Cell Sorted
1-D1	186	65	Cell Sorted
1-D3	183	220	Cell Sorted
1-D4	352	63	Cell Sorted
1-D5	1612	25	Cell Sorted
1-D6	129	404	Cell Sorted
1-D7	469	51	Cell Sorted
1-D9	338	22	Cell Sorted
1-D10	647	25	Cell Sorted
1-D11	613	38	Cell Sorted
1-D12	528	28	Cell Sorted
1-E1	265	95	Cell Sorted
1-E2	127	26	Cell Sorted
1-E4	148	47	Cell Sorted
1-E5	741	34	Cell Sorted
1-E6	983	43	Cell Sorted
1-E8	332	23	Cell Sorted
1-E9	465	33	Cell Sorted
1-E10	525	49	Cell Sorted
1-E11	246	211	Cell Sorted
1-F1	432	36	Cell Sorted
1-F2	397	42	Cell Sorted
1-F3	119	60	Cell Sorted
1-F4	398	29	Cell Sorted
1-F5	139	72	Cell Sorted
1-F6	618	25	Cell Sorted
1-F7	345	51	Cell Sorted
1-F8	229	34	Cell Sorted
1-F9	262	61	Cell Sorted
1-F12	140	2642	Cell Sorted
1-G1	149	67	Cell Sorted
1-G3	205	107	Cell Sorted
1-G4	140	148	Cell Sorted
1-G5	279	62	Cell Sorted
1-G7	527	79	Cell Sorted
1-G8	424	21	Cell Sorted
1-G9	188	55	Cell Sorted
1-G12	188	96	Cell Sorted
1-H1	104	263	Cell Sorted
1-H2	280	68	Cell Sorted
1-H3	199	41	Cell Sorted
1-H4	134	26	Cell Sorted
1-H5	1508	30	Cell Sorted
1-H7	372	29	Cell Sorted
1-H8	124	30	Cell Sorted
1-H9	135	232	Cell Sorted
1-H10	137	39	Cell Sorted
1-H11	251	52	Cell Sorted
1-H12	216	49	Cell Sorted
2-A1	196	162	Cell Sorted
2-A2	462	61	Cell Sorted
2-A4	84	54	Cell Sorted
2-A5	241	75	Cell Sorted
2-A6	461	44	Cell Sorted
2-A7	441	23	Cell Sorted
2-A8	397	34	Cell Sorted
2-A9	131	41	Cell Sorted
2-A10	152	547	Cell Sorted
2-A11	503	32	Cell Sorted
2-A12	399	58	Cell Sorted
2-B1	332	27	Cell Sorted
2-B2	484	54	Cell Sorted
2-B3	133	56	Cell Sorted
2-B4	436	65	Cell Sorted
2-B5	385	644	Cell Sorted
2-B6	1031	23	Cell Sorted
2-B7	716	29	Cell Sorted
2-B8	174	107	Cell Sorted
2-B9	127	202	Cell Sorted
2-B11	90	198	Cell Sorted
2-B12	163	24	Cell Sorted
2-C1	367	35	Cell Sorted
2-C2	454	73	Cell Sorted
2-C3	215	114	Cell Sorted
2-C4	135	72	Cell Sorted
2-C5	117	67	Cell Sorted
2-C6	121	286	Cell Sorted
2-C7	124	239	Cell Sorted
2-C8	346	96	Cell Sorted
2-C9	262	27	Cell Sorted
2-C10	87	114	Cell Sorted
2-C12	134	24	Cell Sorted
2-D1	197	962	Cell Sorted
2-D3	210	54	Cell Sorted
2-D4	736	124	Cell Sorted
2-D6	95	66	Cell Sorted
2-D7	278	29	Cell Sorted
2-D8	173	97	Cell Sorted
2-D9	261	35	Cell Sorted
2-D10	250	313	Cell Sorted
2-D11	526	23	Cell Sorted
2-D12	142	62	Cell Sorted
2-E1	169	40	Cell Sorted
2-E2	88	26	Cell Sorted
2-E3	304	23	Cell Sorted
2-E4	304	24	Cell Sorted
2-E5	968	28	Cell Sorted
2-E7	276	85	Cell Sorted
2-E8	90	65	Cell Sorted
2-E9	381	29	Cell Sorted
2-E10	304	71	Cell Sorted
2-E11	117	142	Cell Sorted
2-F1	580	26	Cell Sorted
2-F2	126	373	Cell Sorted
2-F3	174	31	Cell Sorted
2-F4	121	22	Cell Sorted
2-F5	1265	164	Cell Sorted
2-F6	164	35	Cell Sorted
2-F7	2246	62	Cell Sorted
2-F8	172	67	Cell Sorted
2-F9	176	49	Cell Sorted
2-F10	298	63	Cell Sorted
2-F11	223	22	Cell Sorted
2-F12	191	51	Cell Sorted
2-G1	617	193	Cell Sorted
2-G2	414	37	Cell Sorted
2-G4	160	24	Cell Sorted
2-G5	246	197	Cell Sorted
2-G6	443	27	Cell Sorted
2-G9	115	31	Cell Sorted
2-G10	295	23	Cell Sorted
2-G11	235	57	Cell Sorted
2-G12	332	100	Cell Sorted
2-H1	104	63	Cell Sorted
2-H3	234	89	Cell Sorted
2-H4	124	26	Cell Sorted
2-H5	1379	50	Cell Sorted
2-H6	326	176	Cell Sorted
2-H7	138	38	Cell Sorted
2-H8	372	21	Cell Sorted
2-H9	139	56	Cell Sorted
2-H10	229	26	Cell Sorted
2-H11	110	57	Cell Sorted
2-H12	135	44	Cell Sorted
3-A1	828	34	Cell Sorted
3-A2	505	57	Cell Sorted
3-A3	387	79	Cell Sorted
3-A5	156	31	Cell Sorted
3-A6	419	92	Cell Sorted
3-A7	226	83	Cell Sorted
3-A8	389	99	Cell Sorted
3-A9	177	33	Cell Sorted
3-A10	576	32	Cell Sorted
3-A11	235	712	Cell Sorted
3-A12	321	36	Cell Sorted
3-B1	130	28	Cell Sorted
3-B2	261	80	Cell Sorted
3-B4	83	156	Cell Sorted
3-B5	145	79	Cell Sorted
3-B8	321	32	Cell Sorted
3-B9	430	29	Cell Sorted
3-B10	3330	60	Cell Sorted
3-B11	434	28	Cell Sorted
3-B12	134	31	Cell Sorted
3-C1	685	56	Cell Sorted
3-C2	105	1786	Cell Sorted
3-C4	432	147	Cell Sorted
3-C5	240	150	Cell Sorted
3-C8	698	105	Cell Sorted
3-C9	178	819	Cell Sorted
3-C10	97	294	Cell Sorted
3-C11	195	25	Cell Sorted
3-C12	116	31	Cell Sorted
3-D1	346	40	Cell Sorted
3-D2	428	143	Cell Sorted
3-D3	85	58	Cell Sorted
3-D5	264	33	Cell Sorted
3-D6	103	138	Cell Sorted
3-D7	342	108	Cell Sorted
3-D8	526	36	Cell Sorted
3-D10	137	31	Cell Sorted
3-D11	259	40	Cell Sorted
3-D12	280	34	Cell Sorted
3-E1	84	46	Cell Sorted
3-E2	144	92	Cell Sorted
3-E3	366	38	Cell Sorted
3-E4	376	434	Cell Sorted
3-E7	303	71	Cell Sorted
3-E8	175	23	Cell Sorted
3-E9	271	34	Cell Sorted
3-E11	590	56	Cell Sorted
3-E12	692	66	Cell Sorted
3-F1	142	22	Cell Sorted
3-F2	154	25	Cell Sorted
3-F5	108	24	Cell Sorted
3-F6	200	40	Cell Sorted
3-F7	263	32	Cell Sorted
3-F9	92	74	Cell Sorted
3-F10	332	61	Cell Sorted
3-F11	237	36	Cell Sorted
3-F12	103	32	Cell Sorted
3-G1	79	200	Cell Sorted
3-G2	340	60	Cell Sorted
3-G4	113	25	Cell Sorted
3-G5	385	22	Cell Sorted
3-G6	172	32	Cell Sorted
3-G7	114	46	Cell Sorted
3-G8	107	206	Cell Sorted
3-G9	169	28	Cell Sorted
3-G10	191	47	Cell Sorted
3-G11	678	115	Cell Sorted
3-G12	291	26	Cell Sorted
3-H1	107	46	Cell Sorted
3-H3	551	27	Cell Sorted
3-H4	148	27	Cell Sorted
3-H5	209	123	Cell Sorted
3-H7	265	24	Cell Sorted
3-H8	114	34	Cell Sorted
3-H9	198	28	Cell Sorted
3-H10	263	22	Cell Sorted
3-H11	104	358	Cell Sorted
3-H12	303	22	Cell Sorted

## Sheet: Figure 4b
Figures	Data Type
Figure 4b	Single Cell qPCR CT Values
Supplementary Fig 6	Single Cell qPCR CT Values
Supplementary Fig 7	Single Cell qPCR CT Values
Data:
	Cells
Gene	MIXL1(+)/SSEA-3(+)_1	MIXL1(+)/SSEA-3(+)_2	MIXL1(+)/SSEA-3(+)_3	MIXL1(+)/SSEA-3(+)_4	MIXL1(+)/SSEA-3(+)_5	MIXL1(+)/SSEA-3(+)_6	MIXL1(+)/SSEA-3(+)_7	MIXL1(+)/SSEA-3(+)_8	MIXL1(+)/SSEA-3(+)_9	MIXL1(+)/SSEA-3(+)_10	MIXL1(+)/SSEA-3(+)_11	MIXL1(+)/SSEA-3(+)_12	MIXL1(+)/SSEA-3(+)_13	MIXL1(+)/SSEA-3(+)_14	MIXL1(+)/SSEA-3(+)_15	MIXL1(+)/SSEA-3(+)_16	MIXL1(+)/SSEA-3(+)_17	MIXL1(+)/SSEA-3(+)_18	MIXL1(+)/SSEA-3(+)_19	MIXL1(+)/SSEA-3(+)_20	MIXL1(+)/SSEA-3(+)_21	MIXL1(+)/SSEA-3(+)_22	MIXL1(+)/SSEA-3(+)_23	MIXL1(+)/SSEA-3(+)_24	MIXL1(+)/SSEA-3(+)_25	MIXL1(+)/SSEA-3(+)_26	MIXL1(+)/SSEA-3(+)_27	MIXL1(+)/SSEA-3(+)_28	MIXL1(+)/SSEA-3(+)_29	MIXL1(+)/SSEA-3(+)_30	MIXL1(+)/SSEA-3(+)_31	MIXL1(+)/SSEA-3(+)_32	MIXL1(+)/SSEA-3(+)_33	MIXL1(+)/SSEA-3(+)_34	MIXL1(+)/SSEA-3(+)_35	MIXL1(+)/SSEA-3(+)_36	MIXL1(+)/SSEA-3(+)_37	MIXL1(+)/SSEA-3(+)_38	MIXL1(+)/SSEA-3(+)_39	MIXL1(+)/SSEA-3(+)_40	MIXL1(-)/SSEA-3(+)_ 1	MIXL1(-)/SSEA-3(+)_ 2	MIXL1(-)/SSEA-3(+)_ 3	MIXL1(-)/SSEA-3(+)_ 4	MIXL1(-)/SSEA-3(+)_ 5	MIXL1(-)/SSEA-3(+)_ 6	MIXL1(-)/SSEA-3(+)_ 7	MIXL1(-)/SSEA-3(+)_ 8	MIXL1(-)/SSEA-3(+)_ 9
ACTB	8.21046	7.74443	8.50292	7.31399	6.99545	6.81789	8.29283	7.99926	7.43654	6.02788	7.95341	7.05373	7.34436	6.46124	7.3055	6.42912	7.03529	7.63803	6.28677	7.93573	6.46619	6.66574	7.83189	7.13405	6.24618	7.48487	6.54494	6.45956	7.35321	7.13087	7.51032	6.3671	8.48136	5.74359	6.92083	6.90116	6.23821	6.25796	6.89302	7.80877	7.69419	9.29486	6.67253	7.88006	6.95194	8.91543	6.6979	8.68906	7.82856
RPS18	7.7908	8.22355	7.83516	7.5618	7.35122	6.93604	7.86345	7.8948	7.51525	7.76172	7.48323	7.53327	7.43547	8.16806	7.4706	7.39456	8.14526	7.48445	7.90192	8.08354	7.71962	7.51251	7.82848	7.34905	7.21543	7.75284	7.25971	7.13885	7.13049	7.58799	8.21611	7.37276	8.41783	7.25847	7.67899	7.12665	7.80213	7.82959	7.78385	7.71458	7.72122	8.10256	8.33966	7.66939	7.82282	7.23855	7.54062	8.24442	7.53953
BMP2	999	15.091	14.2399	14.1677	999	999	11.877	999	999	14.1877	12.0071	13.7912	999	13.8727	15.9079	11.8917	13.2857	17.7547	14.2475	17.8603	13.2315	12.6049	12.7767	13.2639	9.71664	14.586	13.1312	12.9894	999	12.8438	12.4167	13.7525	12.9111	14.714	14.0345	13.7773	12.9425	999	999	999	12.7569	11.5981	11.985	13.6242	15.3926	11.4072	11.9038	13.4135	11.7426
BMP4	17.8919	14.609	13.9069	999	11.8441	13.7445	9.74264	14.7196	13.4931	13.1196	9.51875	16.4193	12.4255	16.7533	25.6831	12.2749	10.7352	12.9901	14.4066	12.6816	11.7382	15.7721	14.8224	13.1441	11.4001	10.7537	12.6968	10.4341	16.4805	9.15858	999	999	11.4831	16.2182	15.3789	11.5523	14.6902	14.9275	999	13.9676	12.6689	14.7264	12.4223	999	12.2048	999	9.48832	14.1768	10.3073
BMPR1A	10.8432	12.7418	12.3675	11.1829	10.0827	9.96357	11.8715	12.0865	11.7137	10.6936	11.3799	11.863	10.1649	12.8127	11.1752	10.8442	11.5907	10.2926	12.0197	11.8055	11.6644	10.4923	11.5633	11.1237	11.0019	12.3037	10.8113	11.0816	10.6672	11.2622	11.784	12.0155	12.5155	11.0463	10.968	11.0114	12.2412	10.528	12.3369	11.8059	10.7592	11.4564	9.62969	12.1606	11.7158	11.6465	9.95207	12.2189	11.0474
CER1	12.075	6.68833	8.32567	5.63792	999	11.0497	9.33927	16.2629	12.1587	6.90701	6.0758	6.02009	999	6.89078	7.92105	6.13252	5.20335	8.09429	6.19378	12.5092	5.89135	6.64414	9.0491	9.33923	5.62914	14.3206	7.4094	5.45812	11.8838	7.72672	7.08675	5.63028	7.00381	6.42797	7.93325	5.25135	5.7959	7.36636	6.97251	10.6981	7.46086	6.49399	4.86519	5.74021	4.74867	16.1222	5.32813	5.73328	6.0393
CITED2	13.7913	11.4841	11.5986	10.1301	11.6612	13.509	10.3889	10.5302	10.4464	11.667	11.5953	11.0794	12.3872	13.5852	12.4676	10.7028	11.4827	11.3187	12.3757	11.9993	10.7869	12.7735	12.872	11.1116	10.2657	10.2589	11.2897	11.4469	11.7158	9.83689	11.1254	10.6238	11.597	12.8555	12.6494	9.8586	11.824	12.8858	10.8588	12.7638	10.7635	12.1771	9.56464	12.9576	8.8333	10.5439	10.6217	10.4658	10.2266
CLDN6	9.19108	8.98745	9.54272	8.96019	7.44402	8.57725	11.0231	9.10107	8.24772	8.15692	11.0602	8.28145	8.17565	9.11604	8.76466	8.90788	9.1781	8.84188	9.66614	9.30808	9.38106	7.75202	8.75876	8.22144	6.93644	8.86886	8.47115	10.0463	8.17177	9.10672	8.79925	9.08675	9.5636	8.43488	7.7907	8.25474	7.60967	8.39647	8.12375	8.62119	8.28633	10.419	7.97458	12.3229	10.6507	9.80199	7.92693	10.1327	11.045
COL1A1	15.5	13.3485	10.5681	13.916	9.86527	13.9729	10.5925	11.2944	15.4677	8.44274	14.5557	13.3616	9.61051	10.4471	15.5877	11.4266	10.8861	13.5311	8.37876	13.0875	11.9293	15.4114	13.533	14.093	8.49851	10.6804	13.0768	999	12.6709	14.6679	11.9451	11.3168	13.3538	10.7324	14.3205	999	9.26023	8.72903	12.4305	13.6867	12.7489	16.237	12.8507	10.9879	13.202	10.7412	12.6131	11.2245	13.2516
CXCR4	999	10.4828	999	999	13.859	14.9338	14.223	13.2072	999	11.6381	13.8894	999	12.8911	9.98377	999	12.4957	9.34951	16.0704	10.6623	11.6679	14.1895	10.1861	9.71784	9.71207	7.84138	999	999	999	999	999	8.77028	11.1517	999	14.1934	8.90492	999	8.56443	999	999	999	8.44923	10.0149	7.4782	10.8627	11.5558	12.1555	10.0893	10.4693	999
IFITM1	6.20587	7.0983	6.69067	6.24983	5.67849	5.45493	8.91886	6.38602	6.48386	7.86597	7.9109	6.0121	6.66335	7.5124	5.97903	5.86374	6.68093	5.70311	5.9666	6.65871	7.89843	5.95175	6.30954	6.09735	5.49912	6.98318	6.06558	7.21242	5.63412	6.71042	6.75428	6.68656	7.83873	6.55173	6.16174	5.86551	6.4555	6.62904	5.78787	6.37395	6.45993	7.31896	5.58189	6.72554	6.46013	9.68335	6.52411	6.41733	8.46745
NCLN	16.754	16.4639	16.2787	17.3219	14.5837	15.305	16.2422	15.5913	17.7854	16.9024	16.8684	15.8392	16.2888	16.1007	16.1862	14.8949	15.8876	15.4369	15.7317	16.5485	14.7725	14.9464	16.7986	16.684	14.3978	16.7384	16.1488	15.5214	15.0923	15.1025	15.3186	13.7257	16.7455	13.3062	14.2444	14.8623	15.5586	16.3337	999	15.9974	13.4011	15.5348	14.6562	14.9382	15.8364	16.13	13.9291	15.1354	14.9936
DNMT3B	9.60546	10.6643	10.9171	8.26607	7.96832	7.93539	10.4152	10.5431	9.94367	9.57941	10.7171	9.45966	8.89611	9.64549	9.09881	8.26877	9.10746	8.98782	9.12586	9.94585	8.6457	9.30363	10.4022	9.56464	8.76156	11.482	9.10532	9.65067	9.65038	10.8356	10.5657	9.167	11.9996	8.59475	9.78698	8.87536	8.86333	9.87487	10.1941	10.0477	12.6533	13.1272	10.9195	11.7412	11.1866	15.2676	10.5124	12.8741	12.0565
SOX2	8.87826	999	22.4797	999	7.24478	8.17487	11.956	13.7264	18.8392	999	999	999	9.56564	15.6051	11.1884	12.4407	999	10.2131	999	9.37997	14.7133	999	999	999	13.7551	12.0995	14.3647	13.2352	14.5456	12.3201	13.0219	14.4016	14.287	13.1103	999	999	999	10.1276	999	8.17798	999	15.9513	13.3551	999	14.4456	14.4609	999	999	12.823
EOMES	15.2258	11.2204	11.6247	9.84971	999	16.2911	11.8154	12.5529	16.0792	17.1738	12.1041	10.1739	16.7365	10.3613	14.5789	10.2663	10.2637	11.2211	9.49575	999	10.5972	9.5911	11.5719	10.3601	10.5976	11.4251	9.37924	9.04082	14.5937	10.3992	10.9353	9.91383	15.9532	8.9517	9.39617	8.74848	10.7912	10.5181	10.2825	999	10.6639	12.7813	9.84102	12.0595	10.3156	16.4498	12.3552	11.1029	10.6953
FN1	11.96	11.6904	9.34649	10.9081	11.2889	10.9442	9.5863	12.3717	12.5953	8.87986	8.84013	12.5349	9.75363	10.3044	13.4821	10.1579	10.4204	9.0009	10.2868	10.5516	10.2771	9.44588	5.92761	6.16091	8.17883	10.8443	10.553	11.048	9.28356	9.99563	6.97508	8.48693	9.96136	10.8898	6.94357	9.33014	6.1217	8.22844	9.66008	13.0189	8.54692	11.2038	6.46649	11.2524	9.9272	999	9.77839	10.3077	10.9636
FOXA2	10.9772	11.2702	10.3806	11.3567	999	11.5742	999	12.2327	999	15.1454	999	13.4918	999	9.88454	11.4607	12.3763	11.7014	9.61227	10.4857	10.7729	13.231	9.90953	9.31305	9.58077	9.41459	999	11.5311	999	10.382	11.9291	9.90327	9.27088	999	11.8339	10.304	9.86924	11.3726	11.7617	9.19744	999	10.3249	9.65172	10.1798	13.4929	999	9.42856	10.0452	999	999
FOXD3	999	999	999	999	999	15.0721	999	999	19.3351	999	999	14.7333	999	18.0673	999	999	999	999	999	13.6043	999	999	999	999	999	999	999	999	999	999	999	999	999	999	999	999	999	999	999	999	999	999	999	999	999	999	999	999	999
FRZB	999	15.652	15.5022	999	999	15.3612	999	15.3392	999	999	999	999	999	999	15.4997	999	999	999	15.4137	14.4367	999	13.7521	9.94879	10.8215	10.8298	999	999	999	999	999	12.6985	14.987	13.937	15.8975	12.2256	999	10.0142	15.0428	14.9689	999	12.0265	999	14.8009	999	999	9.56814	9.94583	999	999
FST	6.64582	6.80214	7.80466	6.03719	6.61429	5.95894	9.54067	6.19502	6.64538	5.98246	9.09673	7.14811	6.38425	7.29075	5.51754	6.84473	7.29136	5.49883	7.29129	9.90983	6.67895	6.09917	7.24736	6.83882	6.19408	8.70153	7.89464	8.75551	5.72156	7.3278	9.27097	8.08788	11.4366	6.32831	7.19755	6.91421	7.40074	5.69506	6.78556	8.85572	999	13.9978	13.017	999	16.0329	14.5537	13.3975	16.2412	999
GAL	15.5	7.48675	9.5	6.67757	10.5459	14.4454	6.95746	9.18636	999	14.2544	13.1383	5.37216	5.66527	4.67435	12.5	2.99562	999	23.0825	4.5	31.5	29.387	7.34075	6.0059	5.53965	7.94478	14.2016	2.5	24.1003	9.31276	5.92656	6.57416	8.18259	13.6107	5.21392	13.6258	13.2196	8.55956	5.9155	3.07695	7.70529	7.10915	10.2925	11.0407	7.10556	7.18179	10.7329	9.03991	8.06419	8.58707
GATA4	15.8968	11.3037	13.5097	12.5142	999	14.9597	10.5165	14.8971	12.999	13.0309	11.1615	13.66	999	13.8991	14.8533	12.9484	10.7785	15.0375	11.7226	14.764	13.0367	10.4855	12.2466	11.246	9.84565	11.8336	14.5643	10.5477	999	11.7238	12.1955	13.111	11.7152	11.2259	11.257	12.6274	11.2871	12.7692	13.6367	14.6272	999	999	999	999	999	999	999	999	999
GATA6	999	11.7795	13.0971	11.9047	999	999	12.5738	14.109	12.8396	999	11.0403	12.5914	999	11.9212	999	12.4986	11.9429	15.8832	11.0194	999	11.1594	11.8676	14.0807	10.659	11.1318	11.4088	10.8091	10.5437	19.412	11.1031	11.8282	10.652	13.468	11.5267	10.6349	9.29599	11.6971	14.3377	11.3101	999	10.9102	12.5998	10.6715	13.4055	13.0686	11.9245	11.3324	11.1368	11.3825
GSC	999	999	999	14.8847	999	999	999	999	999	999	999	17.8504	999	15.6951	999	15.3756	15.5905	15.9307	13.4374	999	15.1031	999	999	999	15.3741	15.7208	15.2801	999	999	15.4223	999	15.121	999	14.8696	14.6379	14.2431	999	14.4355	16.4061	999	999	999	15.8172	14.7862	14.5891	999	999	14.9161	999
HAS2	10.9715	10.0404	8.22848	6.94271	12.969	14.4943	6.98048	11.0777	13.3641	999	8.35728	8.58753	999	7.97624	9.71378	8.73782	7.96983	11.5631	8.81595	12.5031	7.48926	7.8274	8.79334	8.49599	6.94688	9.58286	10.2532	8.34325	13.117	8.88374	8.68547	6.35734	9.29019	6.88278	7.7083	6.37142	7.34667	9.92546	8.45996	11.0649	8.14852	7.81452	8.59828	9.87453	10.19	7.49628	10.874	9.62316	7.04627
HHEX	14.5782	999	13.0241	12.0619	999	14.7237	999	999	999	999	11.0036	14.7068	999	15.0885	11.8394	14.6433	12.7829	14.5003	11.808	999	12.4538	13.152	11.9431	999	999	999	999	999	999	999	999	14.7601	999	11.1149	12.1101	9.32957	999	14.6759	999	14.2418	16.9929	11.9203	999	999	14.8234	999	999	999	999
ITGA5	14.8975	12.7639	13.3181	12.9328	15.0788	15.0594	12.2631	14.9211	14.8169	12.6374	12.7757	12.914	15.1278	13.4133	15.0106	10.7157	12.4755	13.945	11.8766	14.2605	12.4027	12.6479	10.8505	12.0318	11.0619	11.7808	11.9706	12.0511	14.0301	12.4099	12.5187	14.5322	13.5488	12.6755	12.3866	11.9086	11.8236	11.339	13.306	14.832	10.6633	12.1773	11.0822	12.7102	11.0046	13.0553	10.5202	11.7928	11.0788
KRT19	15.5652	12.6607	9.67158	11.1522	12.9644	13.145	10.7304	10.4845	13.5049	10.3165	11.6275	12.4599	15.927	11.0683	13.911	10.4071	11.9323	11.3891	10.5682	10.8513	11.2691	12.9608	12.2979	11.4176	10.8362	11.4067	12.1939	13.6588	11.0862	12.9869	12.0128	11.3794	10.8477	11.0757	11.4453	12.3448	10.6013	11.5664	10.7292	15.3624	12.5633	13.4633	12.4626	9.21089	14.3774	12.3157	14.1427	13.4434	13.1181
LEFTY1	11.8138	6.36606	999	10.4743	9.76401	8.78038	10.3189	13.2572	999	12.7523	13.6589	9.13709	10.39	7.94709	16.8098	11.7473	8.94951	10.6938	14.4268	13.7396	8.62599	10.6412	11.2317	8.55543	5.56158	11.4233	13.6103	10.3222	15.2872	10.7681	11.0645	6.75455	18.8957	13.3734	8.42633	10.662	12.9304	10.2751	8.29089	11.9097	8.14268	16.7177	6.1424	13.9029	999	16.3934	8.11815	12.8041	10.3162
LEFTY2	12.1456	9.44681	13.8346	16.8342	11.7764	10.5277	9.10067	14.0395	12.8951	12.0705	13.8743	13.9025	12.1021	12.5023	13.342	13.1707	13.3719	10.3832	999	11.5818	12.505	15.4919	13.3403	12.7707	7.28323	11.7834	15.311	12.9449	10.9462	13.6072	13.1829	9.4289	13.7476	999	12.7726	15.4727	8.73536	14.8835	12.1538	11.2914	8.7057	999	5.64582	15.724	10.1695	7.61248	10.7425	16.1553	8.33471
LGALS1	999	17.4175	14.8009	20.578	16.0651	18.2194	18.0593	16.4322	18.9484	14.9381	18.9729	18.5724	16.9123	15.9315	19.3848	14.1847	17.4459	18.1621	14.4578	17.011	14.9496	999	13.9363	14.2268	13.1333	16.0575	15.9253	15.352	999	16.4103	18.4014	17.7992	19.2866	16.8038	14.9189	16.1038	14.3053	14.7016	14.1101	17.6602	15.9832	999	12.7593	11.7373	16.7781	15.608	12.9205	12.5064	15.0742
LHX1	999	14.2839	12.3132	10.2087	999	999	999	999	999	999	13.9452	13.0503	999	10.5208	15.2209	13.4939	999	999	11.5985	999	13.75	13.058	13.6143	13.8469	13.2101	15.4869	999	11.5572	999	16.4039	14.6832	10.5969	12.854	9.84509	14.9238	10.7937	999	12.8071	12.1312	999	10.8379	11.9824	13.578	12.7429	14.3533	999	14.9072	13.4094	12.1539
LIN28A	8.32254	8.78496	8.45547	8.0071	7.52582	7.39667	8.75922	8.23723	8.53484	8.62458	8.69107	7.74034	7.9579	9.65157	8.71765	7.78446	8.47785	7.79458	8.50285	9.47955	8.2137	7.4616	8.5413	7.79752	7.0818	8.14305	8.00868	8.24951	7.61246	7.99656	9.35942	8.67603	9.53899	7.82064	7.94261	8.1428	9.0729	8.52364	8.33101	9.00803	7.50125	9.49979	7.79975	10.0311	8.07244	9.46787	6.95845	9.3066	8.4171
MIXL1	14.3609	14.4089	13.4556	9.80941	24.2295	12.3018	12.6334	14.2339	12.8662	999	11.0701	9.13281	14.3904	9.68317	13.4926	11.0196	15.352	13.8892	10.8878	999	11.1345	999	16.0676	11.3927	14.598	11.101	9.74049	7.74484	13.5927	11.583	16.1932	8.93633	13.866	10.0527	13.9383	9.65091	999	999	9.70387	15.1523	14.048	999	12.0459	12.8795	12.576	999	13.0432	11.8191	10.9846
MMP2	16.5481	15.3245	13.4744	13.8868	17.0175	15.3986	13.041	13.635	13.6859	12.7422	12.9218	13.2505	15.0254	14.815	16.9763	11.5703	13.9389	12.7255	13.2635	14.5674	13.988	14.3216	13.6056	13.7305	13.0998	13.6446	12.9611	13.1317	11.8269	12.2388	15.5383	14.0882	14.1592	13.2633	15.8547	12.0802	15.9005	10.596	13.806	16.7856	13.5761	14.9264	12.6976	13.3493	12.3327	999	12.4461	14.2534	12.7439
MYL7	999	9.86622	13.687	16.8854	12.767	999	15.2585	999	999	7.56788	999	14.2265	14.0506	8.94593	999	8.58876	9.753	999	8.14698	14.9155	9.475	10.676	9.76512	13.5636	8.98478	12.3904	14.5523	9.56024	14.8695	11.9028	999	999	999	11.4388	12.7257	999	7.3679	7.75799	999	999	10.4886	999	8.7683	11.7792	10.5814	999	9.83086	13.1666	14.5934
NANOG	9.72164	10.8562	14.7364	14.166	8.80064	8.8378	13.4242	13.3328	13.7776	13.64	14.4695	11.1318	9.51897	13.5407	12.9604	11.751	11.7626	10.0974	14.03	12.1206	15.2534	9.85341	13.5405	10.8126	10.179	13.1305	12.4926	11.9873	13.4527	13.3343	11.3975	12.9299	14.8468	12.3648	9.55467	11.8459	12.3095	12.9117	11.6062	10.2782	12.9885	15.9455	16.123	15.3592	15.7804	13.6976	12.4828	999	13.0929
NODAL	15.4741	15.2535	999	14.4705	12.5785	14.7739	16.2847	15.5835	16.1895	15.1982	15.8102	14.0813	14.3244	13.4271	16.0685	13.9566	14.0754	16.2409	14.565	15.4134	13.6108	15.8179	17.2735	14.3488	12.9734	17.6495	13.4957	12.7218	16.0962	15.4563	16.2734	13.0669	999	13.7156	13.0013	13.3324	16.8463	13.9738	12.9738	14.519	14.9425	17.3142	11.7111	14.3132	12.7788	999	14.4623	14.3221	13.4757
PAF1	13.5041	14.1543	15.5558	14.0034	12.974	14.3858	13.8097	14.7083	14.9352	14.9752	13.9132	14.2091	13.9049	14.8593	13.0063	13.4699	14.5026	12.7181	14.1955	16.0125	14.0751	13.8213	14.0326	14.2854	13.8355	13.2261	13.5522	12.5284	14.4751	14.4225	16.9134	13.7009	13.7851	13.112	14.9544	12.3108	13.939	13.89	14.8755	13.679	15.3361	17.1286	15.6369	17.002	13.1629	14.1609	12.9277	17.0785	14.2773
POU5F1	9.13547	12.2146	10.9022	9.92807	8.53334	8.65739	11.8212	10.2881	9.82675	11.7147	11.2864	9.90833	8.36938	11.4123	9.76787	11.5614	12.7911	9.105	14.0606	9.8617	11.9636	9.74937	12.4786	10.1531	10.8219	11.0046	9.61739	10.9479	8.91519	10.1385	10.9655	10.1225	10.9817	10.0331	10.3984	9.24958	12.6929	9.87206	9.8542	9.20636	12.1641	12.2006	999	11.3712	13.2788	999	12.0594	13.7771	11.5725
SMAD2	11.8475	11.3255	11.8356	11.6796	10.9118	11.0913	11.2823	11.8705	11.1118	12.2392	11.4858	11.1803	11.1883	12.5452	11.2545	10.8642	11.7798	11.1886	11.1387	12.6117	12.1004	11.2335	11.1153	10.7987	9.64819	11.3759	11.4646	10.8909	10.8723	10.8559	11.9065	11.2281	13.1856	11.3731	11.0733	10.3434	11.5022	12.0629	11.5732	13.2871	10.6023	11.5587	10.7131	11.851	10.9118	11.6899	10.9399	11.3004	11.9545
SNAI1	18.9105	16.2226	13.0722	14.5741	19.0645	25.0611	16.7541	15.4371	12.9762	15.3707	14.7776	14.2104	16.915	14.8129	16.1759	14.5534	15.5853	14.342	14.6275	16.1082	13.0129	15.6039	15.9774	13.5867	13.9014	11.7763	13.1312	13.8243	15.1554	11.5017	16.0813	16.5663	16.8989	13.8505	15.266	14.0092	16.002	16.2937	14.2941	15.6479	13.5959	17.4392	14.2466	13.0327	12.7125	10.5447	13.3832	13.1593	11.829
SOX17	14.9021	9.36853	15.9931	8.19076	17.7472	999	16.7259	999	14.8037	15.6738	999	14.0288	999	13.1964	999	14.7465	8.87487	14.3632	9.00581	13.7361	11.3238	8.08153	9.58133	9.52014	8.18163	999	14.2883	14.2435	999	999	8.76737	13.7846	999	11.207	8.66398	6.44562	9.14084	14.655	999	999	7.92358	6.78014	7.37982	14.0874	20.9944	11.4268	7.75546	14.6599	999
T	16.2673	999	19.183	12.643	14.3672	13.952	999	15.414	10.0335	14.2012	18.6861	21.3415	24.7405	13.9269	16.3443	15.006	999	13.4784	14.5372	14.0863	13.139	999	999	13.7027	15.481	13.3157	10.3356	17.0359	13.2151	10.6875	16.9945	11.348	999	13.2771	999	12.9024	11.7034	999	14.6108	14.9008	15.6846	15.5551	999	999	14.2771	999	999	999	999
TAGLN2	12.8068	9.60277	10.8103	10.2314	10.0366	11.0762	10.7318	11.8215	11.153	8.61986	11.0364	10.2877	11.2241	10.0831	11.0186	9.22498	9.76158	10.3602	9.50327	13.8228	9.6788	9.71659	9.3589	10.0566	7.87178	11.3185	9.79648	9.82006	10.5232	10.8957	11.6597	9.55361	14.506	9.4663	10.5174	10.8118	7.94524	8.92637	11.3433	14.1538	8.62564	10.2058	8.24156	9.38104	9.66128	10.5188	8.2234	8.28907	8.62758
TDGF1	7.36613	7.72349	7.87035	6.74177	5.43981	6.94298	8.26351	8.29967	8.58598	10.0769	7.39211	7.05056	7.24117	8.32908	7.44836	6.35678	7.25202	7.06657	6.58279	9.13606	7.26489	6.58318	7.22312	7.11038	6.43679	9.61938	7.39929	6.65041	7.98465	7.60425	7.62347	6.04978	8.66577	6.4469	6.76066	7.15111	7.88546	7.87335	7.76325	7.21782	6.49673	7.85595	6.64687	9.38604	6.27093	10.1636	6.72354	7.12606	7.77449
WNT3	14.8538	12.3826	11.7256	14.4562	18.4514	13.539	13.628	14.5277	14.9384	11.8779	999	999	13.6356	11.7929	14.5723	12.1493	999	11.559	14.7677	14.7696	14.8089	11.9295	999	999	12.7586	16.7298	999	12.9519	999	12.5752	20.6559	14.3678	12.6563	14.0458	999	13.6695	14.4845	14.3554	14.587	15.184	15.0652	13.7027	14.5782	12.7866	999	999	14.5478	14.8595	14.6595
[truncated: 263 more columns]

## Sheet: Figure 4e
Figures	Data Type
Figure 4e	Differentially expressed Gene Lists
Data
Seqmonk Intensity Difference p<0.05						DESeq2 p<0.05
Description: Filter on probes in All Probes where minimum p-value when comparing E8 to Primo 3days was below 0.05 multiple testing correction applied with a sample size of 358 when constructing the control distributions. Quantitation was RNA-Seq pipeline quantitation on merged transcripts counting reads over exons. Log transformed. Assuming a Non-strand specific library						Description: DESeq2 stats filter on probes in All Probes where E8 vs Primo 3days had a significance below 0.05 after Benjamimi and Hochberg correction. Quantitation was RNA-Seq pipeline quantitation on merged transcripts counting reads over exons as raw counts. Assuming a Non-strand specific library
Gene Name	Chromosome	Start	End	Diff p-value		Gene Name	Chromosome	Start	End	False Discovery Rate
TNFRSF9	1	7915894	7943165	0.0151352		C1orf159	1	1081818	1116361	0.0494867
EPHA2	1	16124337	16156087	0.00850959		DVL1	1	1335276	1349350	0.00397939
CDA	1	20588948	20618908	0.0218589		MXRA8	1	1352689	1361777	0.00743563
FAM46B	1	27005020	27012836	0.000886747		SSU72	1	1541673	1574869	0.0326378
SMPDL3B	1	27934993	27959157	0.0267377		C1orf233	1	1598011	1600096	5.02314e-12
L1TD1	1	62194831	62212328	0.0469973		CDK11A	1	1702730	1724324	0.0174199
FOXD3-AS1	1	63320884	63324441	1.72453e-08		TPRG1L	1	3625002	3630127	0.0412353
PGM1	1	63593276	63660245	0.0139384		C1orf174	1	3889125	3900293	0.000891283
ROR1	1	63774022	64181498	0.00409424		AJAP1	1	4654732	4792534	0.000653053
PDE4B	1	65792514	66374579	0.00485469		NPHP4	1	5862810	5992473	0.026455
WLS	1	68098473	68233120	7.86645e-06		HES3	1	6244192	6245578	0.00673946
LINC01356	1	112820170	112850643	9.42462e-10		TNFRSF25	1	6461151	6466195	0.00208556
CRABP2	1	156699606	156705816	0.00692646		VAMP3	1	7771269	7781432	0.0377529
RABGAP1L	1	174159410	174995308	0.00485253		TNFRSF9	1	7915894	7943165	3.94707e-07
SOAT1	1	179293714	179358680	0.0203741		ERRFI1	1	8004404	8026308	3.83383e-09
PLXNA2	1	208022242	208244320	0.00196066		SLC45A1	1	8317826	8344167	0.000780925
LINC00467	1	211382803	211435333	0.0405536		RERE	1	8352397	8817643	0.0448435
SMYD2	1	214281102	214337131	0.0486678		ENO1	1	8861002	8879249	0.0112085
CAPN2	1	223701593	223776018	0.0405536		PIK3CD	1	9651732	9729114	0.00387982
MIXL1	1	226223618	226227054	0		PIK3CD-AS2	1	9672426	9687555	0.00768083
ACTA1	1	229431245	229434098	0.00172926		RBP7	1	9997206	10016020	0.038884
FAM89A	1	231018958	231040246	0.0198315		DFFA	1	10456522	10472526	0.0224508
EGLN1	1	231363751	231425044	0.00933437		FBXO2	1	11648367	11655785	0.00329862
SIPA1L2	1	232397965	232561558	0.00376618		FBXO44	1	11654375	11663327	0.00693689
GNG4	1	235547687	235650754	0.0405536		MAD2L2	1	11674480	11691650	0.00920345
ID2	2	8678845	8684453	0.0072039		NPPA	1	11845709	11848345	0.0198828
MYCN	2	15940564	15947007	0.00536807		NPPB	1	11857464	11858931	9.25458e-07
MSGN1	2	17816496	17817101	0.000534685		KIAA2013	1	11919591	11926428	0.0299962
AC007682.1	2	51032601	52407917	0.0204584		TNFRSF1B	1	12167003	12209228	4.57739e-05
VAMP8	2	85561562	85582031	0.00659724		KAZN	1	14598704	15118043	1.88124e-07
SP5	2	170715351	170718078	0		TMEM51-AS1	1	15111815	15152464	0.0306944
GAD1	2	170813213	170861151	1.41875e-07		AGMAT	1	15572353	15585110	0.00666169
PDK1	2	172555373	172608669	0.0204584		RSC1A1	1	15659869	15661722	0.00397865
EPHA4	2	221418027	221574202	0.0396623		SPEN	1	15847864	15940460	0.0269995
SERPINE2	2	223975112	224039319	0		C1orf64	1	16004236	16008807	0.00458445
LRRN1	3	3799437	3847703	0.000275099		RP11-5P18.5	1	16006160	16006671	0.00704036
BHLHE40	3	4979116	4985323	0.00139464		EPHA2	1	16124337	16156087	3.13233e-11
EOMES	3	27715949	27722711	2.20842e-13		ARHGEF19	1	16197854	16212609	0.0161685
CAMKV	3	49857988	49870222	0.000847542		NECAP2	1	16440672	16460078	0.00414694
WNT5A	3	55465715	55490539	2.76708e-05		MFAP2	1	16974502	16980835	0.00194418
HESX1	3	57197843	57226521	0.000419852		SDHB	1	17018722	17054170	0.0346274
PLXND1	3	129555175	129606818	0.0453963		PADI2	1	17066761	17119435	1.42352e-05
RBP1	3	139517434	139539829	3.97515e-13		PADI3	1	17249098	17284233	0.0331288
TFDP2	3	141944428	142149544	0.00540266		RP1-20B21.4	1	17406760	17407382	0.0280481
CHST2	3	143119331	143124014	0.000814569		RCC2	1	17406760	17439724	0.0308357
C3orf58	3	143971798	144048719	0.0368036		ARHGEF10L	1	17539835	17697874	9.47202e-06
SPTSSB	3	161344792	161372880	0.00471869		IGSF21	1	18107746	18378483	0.00363623
SPATA16	3	172889358	173141268	0.0160695		KLHDC7A	1	18480982	18486126	0.0407329
SOX2	3	181711924	181714436	2.3459e-05		AKR7A2	1	19303965	19312146	0.0260364
EPHB3	3	184561784	184582409	0.00202675		CDA	1	20588948	20618908	6.46312e-13
MSX1	4	4859666	4863936	0.000205445		PINK1	1	20633455	20651511	1.11716e-06
BEND4	4	42110938	42152878	0.0421131		PINK1-AS	1	20642657	20652193	0.00166921
TMPRSS11E	4	68447449	68497604	0.000917556		ALPL	1	21509372	21578412	0.010491
SLC39A8	4	102251041	102431258	0.000205445		LUZP1	1	23084023	23177808	0.0187252
LEF1	4	108047545	108168956	0.000876311		HTR1D	1	23191895	23194729	1.17042e-06
PITX2	4	110617423	110642123	0.0256222		ZNF436	1	23359448	23369442	0.0213302
JADE1	4	128809623	128875224	0.00504761		ZNF436-AS1	1	23368997	23371839	0.0031568
PCDH10	4	133149315	133208606	9.84075e-07		TCEA3	1	23381061	23424740	0.0267723
APELA	4	164877004	164898965	0.0421889		ID3	1	23557918	23559794	1.29119e-07
RP11-598D14.1	4	175458289	175466697	0.00177773		GALE	1	23795599	23800804	0.00150753
SORBS2	4	185585444	185956652	0.0398826		LIN28A	1	26410778	26429722	0.00154451
TRIML2	4	188091273	188109603	0.00551096		PIGV	1	26787472	26798398	0.00428024
EGFLAM	5	38258409	38465021	0.0241817		ZDHHC18	1	26826710	26857602	0.00659761
FST	5	53480409	53487134	1.61897e-07		SFN	1	26863138	26864457	1.10239e-19
FAM159B	5	64690308	64718090	0.0110385		TRNP1	1	26993707	27000898	0.0306058
ENC1	5	74627406	74641424	0.0204584		FAM46B	1	27005020	27012836	0.0136974
EDIL3	5	83940554	84384793	0.0324865		FKSG62	1	27064991	27065365	0.0397543
RHOBTB3	5	95713522	95824383	0.00352076		IFI6	1	27666061	27672218	1.5118e-05
WNT8A	5	138083892	138092365	0.00352076		SMPDL3B	1	27934993	27959157	4.45576e-06
PCDH1	5	141853111	141879246	3.65114e-05		RP11-460I13.2	1	27938875	27960193	5.29159e-06
DPYSL3	5	147390811	147510056	0.0162773		SESN2	1	28259527	28282491	0.00749108
CDX1	5	150166795	150184558	8.33784e-05		MED18	1	28329002	28335967	0.00864836
SERPINB9	6	2887266	2903280	2.79066e-09		SRSF4	1	29147743	29181987	8.59592e-05
TUBB2A	6	3153669	3157526	0.0160695		NKAIN1	1	31179745	31239554	0.00890846
TUBB2B	6	3224261	3231730	0.000515946		TINAGL1	1	31576485	31587686	5.2254e-07
JARID2	6	15246296	15522040	0.00476324		BAI2	1	31727117	31764893	0.0479229
GMPR	6	16238580	16295549	0.0204584		PTP4A2	1	31906421	31944856	0.0253226
CDKN1A	6	36676460	36687339	0.000174006		LCK	1	32251239	32286165	4.49649e-07
CD24	6	106969831	106975627	1.02815e-05		MARCKSL1	1	32333832	32336379	0.000832776
RSPO3	6	127118604	127197765	1.01231e-08		ZBTB8OS	1	32600172	32650903	0.0243309
SGK1	6	134169246	134318112	0.0169333		YARS	1	32775237	32818153	1.75422e-05
PLAGL1	6	143940300	144064599	0.0482662		RNF19B	1	32936445	32964685	7.31588e-05
T	6	166157656	166168700	6.01366e-10		AZIN2	1	33081104	33120530	0.00294646
NFE2L3	7	26152240	26187125	0.0309803		PHC2	1	33323623	33431052	0.00170449
HOXA1	7	27092993	27095996	0.00633896		CSMD2	1	33513999	34165842	0.0232174
EVX1-AS	7	27241429	27247229	0.0206389		C1orf94	1	34166883	34219131	0.0254908
EVX1	7	27242700	27247176	3.96199e-05		DLGAP3	1	34865436	34929585	1.73796e-06
GNAI1	7	80133955	80219402	0.0340708		KIAA0319L	1	35433490	35557950	0.0253888
CALCR	7	93424487	93574730	0.0469973		C1orf216	1	35713875	35719472	0.00240386
RP11-132A1.3	7	101299613	101301270	3.12546e-06		ADPRHL2	1	36088875	36093932	0.000652015
LAMB1	7	107923799	108003255	0.0255051		MAP7D1	1	36155579	36180849	0.00161731
CTTNBP2	7	117710651	117874139	0.0136948		EVA1B	1	36322031	36324154	0.0177758
PTPRZ1	7	121873089	122062036	0.0329328		MANEAL	1	37793802	37801137	0.0215225
AASS	7	122075647	122144280	1.63199e-06		YRDC	1	37802944	37808185	0.000465556
FLNC	7	128830377	128859274	0.00504761		FHL3	1	37996770	38005606	8.08438e-05
PODXL	7	131500262	131558217	0.00515935		POU3F1	1	38043827	38046794	0.023139
PRSS3P2	7	142748662	142774564	3.55974e-06		AKIRIN1	1	38991223	39006059	0.00223779
CNTNAP2	7	146116361	148420998	6.66551e-06		MACF1	1	39081316	39487177	0.00539845
RARRES2	7	150338317	150341674	0.00466369		CAP1	1	40040233	40072649	2.85831e-08
PPP1R3B	8	9136255	9151574	0.00845689		RLF	1	40161373	40240921	0.0127924
FAM167A	8	11421463	11474715	0.00563065		ZMPSTE24	1	40258107	40294184	0.00900366
GATA4	8	11676959	11760002	0.00143237		ZNF691	1	42846573	42852477	0.00890846
LZTS1	8	20246165	20303963	0.00600825		SLC2A1	1	42925381	42958859	0.0413228
FGF17	8	22042398	22048809	2.81573e-12		TMEM125	1	43269994	43274002	1.48997e-07
IDO1	8	39902275	39928444	2.24147e-05		C1orf210	1	43281883	43285617	0.0335464
SFRP1	8	41261958	41309497	6.81455e-12		TIE1	1	43300993	43323108	0.000111406
DKK4	8	42374068	42377232	4.09441e-11		ELOVL1	1	43363397	43368074	0.0151582
SOX17	8	54457935	54460888	2.24147e-05		KDM4A	1	43650158	43705515	0.000321403
PRDM14	8	70051651	70071693	9.33978e-08		ARTN	1	43933320	43937241	0.0480545
TERF1	8	73008864	73048122	7.75688e-07		ATP6V0B	1	43974487	43978295	0.0104903
CA2	8	85463852	85481493	0.0168252		UROD	1	45012147	45015575	0.00791435
TNFRSF11B	8	118923557	118952200	0.0362429		HPDL	1	45326905	45328533	6.71914e-05
HAS2	8	121612116	121641390	3.36359e-12		MUTYH	1	45329163	45340470	0.0468221
CER1	9	14719724	14722717	0		NASP	1	45583846	45618904	0.00259936
CNTFR	9	34551432	34590140	0.00172611		FAAH	1	46394265	46413848	0.00937077
S1PR3	9	88991447	89005010	0.0275978		STIL	1	47250139	47314147	0.0389543
TNC	9	115019578	115118257	0.00127472		CMPK1	1	47333797	47378839	0.00375747
DEC1	9	115141818	115402644	0.0320023		SLC5A9	1	48222685	48248644	1.33068e-05
VIM	10	17228259	17237593	0.00786969		RP5-1024N4.4	1	48227888	48229561	0.0278373
DKK1	10	52314296	52318042	0		SPATA6	1	48295372	48472208	0.000316256
COL13A1	10	69801931	69964275	0.00313706		RNF11	1	51236271	51273455	0.00399236
H2AFY2	10	70052796	70112280	0.000730271		LRP8	1	53245539	53328070	0.00100794
NODAL	10	70432315	70447951	7.22755e-13		GLIS1	1	53506237	53734204	0.00828942
RP11-104F15.9	10	70434829	70436556	0.000270361		PCSK9	1	55039548	55064852	9.37326e-08
RP11-442H21.2	10	72274915	72275980	0.00600825		PPAP2B	1	56494747	56645301	5.65488e-14
RP11-149I23.3	10	89283765	89292125	0.00226156		DAB1	1	56994778	58546734	2.64985e-11
CYP26A1	10	93073475	93077890	0		JUN	1	58780788	58784327	0.0322055
FGF8	10	101770130	101780369	0.0488955		RP11-145M4.2	1	59055999	59078116	0.00685254
GSTO1	10	104235356	104267459	7.10198e-07		HOOK1	1	59814786	59876378	0.00136836
BNIP3	10	131966455	131981931	0.0485433		CYP2J2	1	59893308	59926790	0.00323501
IFITM1	11	313506	315272	0.00563065		L1TD1	1	62194831	62212328	0.000696634
PHLDA2	11	2928273	2929455	0.00309589		FOXD3-AS1	1	63320884	63324441	4.32297e-05
APLNR	11	57233577	57237314	0		FOXD3	1	63323041	63325126	6.54469e-19
UBE2L6	11	57551656	57568284	0.0309803		ALG6	1	63367590	63438562	0.0285653
RASGRP2	11	64726911	64745456	0.0101746		ITGB3BP	1	63440770	63593721	0.0152655
ADAMTS8	11	130404925	130428993	0.0184935		PGM1	1	63593276	63660245	6.9316e-16
WNT5B	12	1529891	1647243	0.00515935		ROR1	1	63774022	64181498	1.75434e-06
TMEM106C	12	47963569	47968878	0.0482662		CACHD1	1	64470792	64693058	0.00450555
ITGA5	12	54395261	54419460	0.000491434		DNAJC6	1	65248219	65415869	0.00130639
LRIG3	12	58872149	58920522	0.0309803		LEPR	1	65420652	65641559	0.0175482
LGR5	12	71439770	71586310	0.000483191		PDE4B	1	65792514	66374579	0.000109942
GLIPR1L1	12	75334639	75370560	0.000592999		WDR78	1	66812885	66924887	0.0278889
NTS	12	85874295	85882992	0		GADD45A	1	67685061	67688338	2.35649e-21
USP44	12	95516560	95551490	2.76708e-05		GNG12	1	67701466	67833467	0.000103274
TBX3	12	114670254	114684164	0.0129848		WLS	1	68098473	68233120	4.2597e-41
TMEM132B	12	125186836	125662377	0.0255051		ST6GALNAC5	1	76867441	77065711	0.0153878
FOXO1	13	40555667	40666597	0.0396623		AK5	1	77282051	77559969	1.02185e-05
LCP1	13	46125920	46211871	0.0256222		FUBP1	1	77944055	77979110	9.46294e-05
FAM124A	13	51222334	51284241	0.000476326		LPHN2	1	81306160	81992436	0.0440045
LECT1	13	52703264	52739812	5.41198e-05		CTBS	1	84549606	84574480	0.0119887
LINC00458	13	54115783	54132866	0.0266366		LPAR3	1	84811602	84893213	0.0019303
CLDN10	13	95433604	95579759	0.0465799		MCOLN3	1	85018082	85048499	0.00749824
SALL2	14	21521081	21537216	0.00326172		LMO4	1	87328468	87348923	0.0103596
LRFN5	14	41607570	41904549	0.0332176		RP4-665J23.1	1	90782986	90851650	0.0374574
BMP4	14	53949736	53958761	6.75177e-07		ZNF644	1	90915298	91022272	1.38461e-06
DACT1	14	58633967	58648321	0.000669479		BCAR3	1	93561786	93847150	5.23871e-08
ZDHHC22	14	77131270	77142734	0.00112709		RP5-1033H22.2	1	93592199	93605573	0.00397939
GSC	14	94768216	94770230	0.00208087		ARHGAP29	1	94148988	94275068	5.85115e-09
SCG5	15	32641676	32697098	0.020443		ABCD3	1	94418455	94518666	0.00306391
ACTC1	15	34788096	34796139	0.0024554		F3	1	94529225	94541800	4.18592e-20
GPR176	15	39799023	39920892	1.26101e-09		CNN3	1	94896949	94927278	0.00356323
SCG3	15	51681353	51721031	0.0151352		TMEM56	1	95117338	95197607	0.0370715
USP3	15	63504511	63594640	0.0405536		PTBP2	1	96721665	96823738	0.000782387
CYP11A1	15	74337759	74367740	0.00344717		LPPR5	1	98890245	99005032	0.0175206
LINGO1	15	77613027	77820900	0.00945407		LPPR4	1	99263953	99309590	0.010193
MFGE8	15	88898683	88913411	0.00352076		HIAT1	1	100038097	100083377	0.0248856
MESP1	15	89748661	89751310	0.000415375		RNPC3	1	103525691	103555239	0.0314223
PRKCB	16	23836001	24220611	0.0463546		PRMT6	1	107056679	107059294	0.000127129
NKD1	16	50548330	50640739	2.76708e-05		SLC25A24	1	108134036	108200849	0.00477298
MMP2	16	55389700	55506691	0.0190658		SARS	1	109213918	109238169	0.0136051
CDH11	16	64943753	65126112	0.00112709		CELSR2	1	109250019	109275750	1.29385e-05
SLC47A1	17	19495385	19579034	0.0367408		AMIGO1	1	109504175	109509738	0.00480875
LHX1	17	36936785	36944612	0.000441561		GNAI3	1	109548611	109618321	0.00108451
ERBB2	17	39687914	39730426	0.00584		FAM212B-AS1	1	111739841	111747798	0.007514
TNS4	17	40475828	40501597	0.034792		RHOC	1	112701106	112707434	0.00898541
CCR7	17	40553769	40565472	0.041313		RP11-426L16.10	1	112702614	112711433	0.00183954
KRT19	17	41523617	41528308	0.0495674		LINC01356	1	112820170	112850643	0
ARL4D	17	43398959	43401137	7.08255e-05		VANGL1	1	115641953	115698224	2.60302e-07
WNT3	17	46762506	46833154	7.75688e-07		NHLH2	1	115836377	115843917	1.86137e-06
NPTX1	17	80467148	80477843	0.000592999		PTGFRN	1	116910057	116990358	0.0345005
NOTUM	17	81952507	81961840	0.0359447		RP5-834N19.1	1	119328176	119356182	0.00899986
SLC16A3	17	82228397	82261129	0.00510406		ANKRD35	1	145866560	145885866	1.15724e-11
COLEC12	18	319361	500722	1.61897e-07		LIX1L	1	145933423	145958001	1.73729e-06
EPB41L3	18	5392381	5630700	0.000608434		POLR3GL	1	145964702	145978848	0.0364049
APCDD1	18	10454628	10489948	0.0206389		GJA5	1	147756199	147773362	0.00660177
GATA6	18	22169443	22202528	1.68034e-09		NBPF9	1	149054027	149103561	0.00412152
RP11-627G18.1	18	22200619	22205229	0.0072039		CA14	1	150257159	150265078	3.31879e-06
CDH2	18	27950966	28177446	2.7695e-05		APH1A	1	150265399	150269580	0.0445078
LIPG	18	49560699	49599182	0.00517807		C1orf54	1	150268200	150280916	0.00511163
DLL3	19	39498895	39508481	0.000254965		ECM1	1	150508062	150513789	0.000195375
CLC	19	39731250	39738028	0.0398826		ANXA9	1	150982017	150995634	0.0132517
MEIS3	19	47403124	47419523	1.51001e-05		FAM63A	1	150996086	151008375	0.0224068
BMP2	20	6767664	6780280	0.000270361		BNIPL	1	151036570	151047600	0.00545897
FLRT3	20	14322988	14337616	5.64788e-06		PSMB4	1	151399534	151401944	0.0198312
CST1	20	23747553	23751268	0.000594316		CGN	1	151510510	151538692	0.00399236
DNMT3B	20	32762385	32809356	0.00517807		S100A11	1	152032506	152047907	1.50679e-05
PREX1	20	48624252	48827883	0.0169891		S100A16	1	153606886	153613145	0.000223753
SNAI1	20	49982999	49988886	0.00313706		CREB3L4	1	153967534	153974363	9.56629e-07
KCNG1	20	51003656	51023129	0.000205445		C1orf43	1	154206706	154220628	0.0122836
ADAMTS1	21	26835747	26845409	0.0128094		CHRNB2	1	154567781	154580026	0.00142135
ERVH48-1	21	42916803	42925646	0.0242162		ADAR	1	154582062	154627999	0.00875312
AP001065.15	21	44485577	44490288	0.032657		FLAD1	1	154983338	154993111	5.24587e-05
MIAT	22	26646428	26676475	1.5641e-05		TRIM46	1	155173787	155184971	0.00895317
CDC42EP1	22	37560447	37569405	0.04372		FDPS	1	155308748	155320666	0.0276553
ARSE	X	2934632	2968310	0.00551096		RUSC1-AS1	1	155316863	155324176	0.0463416
GPM6B	X	13771031	13938638	0.00807818		GON4L	1	155749662	155859400	0.0354549
GRPR	X	16123556	16153021	0.0428469		SYT11	1	155859509	155885199	5.31822e-15
PIM2	X	48913182	48919024	0.0072039		RIT1	1	155897808	155911404	0.0322377
DGKK	X	50365409	50470738	0.0316041		SSR2	1	156009048	156020959	0.0254908
GDPD2	X	70423031	70433390	0.0181201		LMNA	1	156082573	156140089	0.00279415
SLC7A3	X	70925582	70931125	0.000270361		C1orf61	1	156404250	156430701	7.15667e-05
GABRA3	X	152166234	152451358	0.0495674		BCAN	1	156641390	156659532	4.20248e-05
PDZD4	X	153802166	153830565	0.000987142		CRABP2	1	156699606	156705816	2.295e-14
						CD1D	1	158179947	158184896	6.95407e-09
						IFI16	1	158999968	159055155	0.000160884
						TAGLN2	1	159918107	159925732	3.28392e-12
						IGSF9	1	159927039	159945604	0.00422582
						PEA15	1	160205337	160215376	0.00581699
						RP11-404F10.2	1	160670778	160685086	0.00148329
						CD48	1	160678746	160711851	0.000242487
						APOA2	1	161222292	161223631	0.0107637
						PCP4L1	1	161258727	161285450	0.0200629
						UAP1	1	162561506	162599842	0.0386812
						HSD17B7	1	162790702	162812817	0.00898679
						PBX1	1	164555584	164899296	0.000105308
						RXRG	1	165400917	165445355	3.28498e-05
						TMCO1	1	165724293	165827755	0.0209165
						RCSD1	1	167630093	167706249	0.00565425
						MPZL1	1	167721192	167791919	0.0197096
						KIFAP3	1	169921326	170085208	0.0136944
						DNM3	1	171841498	172418466	0.000217945
						TNFSF4	1	173183734	173207313	0.00760358
						RABGAP1L	1	174159410	174995308	2.86586e-05
						RP11-318C24.2	1	175904762	175920513	0.00458445
						RASAL2	1	178094141	178484147	0.0413801
						TOR3A	1	179081377	179098023	0.00386814
						SOAT1	1	179293714	179358680	6.90163e-09
						LHX4-AS1	1	180269653	180502954	0.0497698
						STX6	1	180972712	181023121	0.0114588
						IER5	1	181088712	181092899	1.11314e-05
						RGS16	1	182598623	182604408	3.94952e-16
						RP11-317P15.4	1	182615254	182616629	0.0322225
						NMNAT2	1	183248237	183418602	7.98846e-21
						ARPC5	1	183620846	183635757	0.00542414
						COLGALT2	1	183929854	184037729	8.05763e-06
						TSEN15	1	184051677	184074212	0.000600136
						C1orf21	1	184387058	184629020	1.29607e-07
						FAM129A	1	184790724	184974550	0.0378804
						PLA2G4A	1	186828953	186988981	0.0013772
						UCHL5	1	193012250	193060080	0.0286072
						ZNF281	1	200404940	200410056	0.035465
						RP11-469A15.2	1	200473920	200478293	0.00201941
						DDX59	1	200623896	200669969	0.0122718
						C1orf106	1	200891048	200915735	0.0263488
						RP11-168O16.1	1	201023949	201028792	0.000155952
						TNNT2	1	201359008	201377762	0.000836182
						NAV1	1	201622885	201826969	0.00808301
						LMOD1	1	201896452	201946588	0.0330241
						TIMM17A	1	201955491	201970661	0.0144235
						SYT2	1	202590596	202710417	4.60535e-07
						ADIPOR1	1	202940823	202958572	0.00673861
						BTG2	1	203305491	203309602	6.15538e-25
						ATP2B4	1	203626561	203744081	6.67619e-06
						SOX13	1	204073115	204127743	3.86318e-05
						LRRN2	1	204617170	204685733	4.25448e-06
						KLHDC8A	1	205336065	205357090	0.00176023
						RP11-576D8.4	1	205455929	205469024	0.0156213
						MAPKAPK2	1	206684944	206734283	0.0251926
						PLXNA2	1	208022242	208244320	4.7356e-08
						LINC00467	1	211382803	211435333	8.39208e-10
						PPP2R5A	1	212285537	212361863	0.00935404
						SMYD2	1	214281102	214337131	9.41236e-21
						CENPF	1	214603195	214664588	0.0117173
						USH2A	1	215622894	216423396	0.0266899
						ESRRG	1	216503246	217137755	0.00154323
						TGFB2	1	218346235	218444619	0.0252228
						RAB3GAP2	1	220148293	220272454	0.0453986
						C1orf115	1	220689845	220699157	0.00539296
						HLX	1	220879400	220885059	0.000172252
						DUSP10	1	221701424	221742176	3.87733e-24
						RP11-400N13.2	1	221966341	221984964	0.0333677
						TAF1A	1	222557902	222589933	0.000630289
						BROX	1	222712553	222735196	0.0454573
						SUSD4	1	223220819	223364202	0.00227707
						CAPN2	1	223701593	223776018	1.19334e-05
						LBR	1	225401502	225428925	1.7104e-07
						ENAH	1	225486835	225653142	0.0153108
						EPHX1	1	225810092	225845563	8.37253e-05
						ACBD3	1	226144679	226186730	0.000765265
						MIXL1	1	226223618	226227054	4.26542e-31
						PARP1	1	226360691	226408075	0.00686297
						ADCK3	1	226897536	226987545	0.0229862
						WNT3A	1	228007051	228061260	6.11774e-08
						ARF1	1	228082660	228099212	0.00201941
						GUK1	1	228139962	228148984	0.0412353
						TRIM11	1	228393673	228406840	0.00603923
						RNF187	1	228487061	228495766	9.77187e-10
						RHOU	1	228735077	228746669	0.000254561
						CCSAP	1	229321005	229343294	0.0016949
						ACTA1	1	229431245	229434098	0.0129651
						PGBD5	1	230314482	230425729	1.31568e-07
						FAM89A	1	231018958	231040246	2.08729e-05
						EGLN1	1	231363751	231425044	9.86643e-06
						TSNAX	1	231528653	231566524	0.0041757
						TSNAX-DISC1	1	231528653	231819244	0.0139262
						DISC1	1	231626815	232041272	0.0204547
						SIPA1L2	1	232397965	232561558	6.22845e-13
						KCNK1	1	233614004	233672512	0.001992
						GGPS1	1	235327350	235344532	0.0338329
						GNG4	1	235547687	235650754	2.77608e-32
						RGS7	1	240775514	241357230	0.0108344
						RP11-527D7.1	1	241424292	241433492	0.0468833
						CHML	1	241628853	241635930	0.0122718
						MAP1LC3C	1	241995490	241999073	0.0024285
						AKT3	1	243488233	243851079	0.00143999
						LINC01341	1	246776013	246792385	0.0321352
						ZNF672	1	248838210	248849517	0.0354581
						FAM110C	2	38814	46870	0.00332853
						FAM150B	2	279558	288851	0.0152782
						AC116614.1	2	949634	950274	0.00747
						SNTG2	2	950868	1367613	1.15311e-06
						AC144450.2	2	1620510	1625419	0.0016919
						ID2	2	8678845	8684453	2.71945e-08
						KLF11	2	10042849	10054836	0.0327136
						ODC1	2	10439968	10448504	2.46674e-10
						ATP6V1C2	2	10721649	10785110	0.0404459
						E2F6	2	11444375	11466177	0.000909699
						LPIN1	2	11677595	11827409	3.79923e-05
						MYCNOS	2	15921037	15942249	0.00105578
						MYCN	2	15940564	15947007	4.50356e-11
						FAM49A	2	16549459	16666331	3.99271e-05
						MSGN1	2	17816496	17817101	5.95822e-09
						KCNS3	2	17877847	18361616	4.03481e-10
						MATN3	2	19992111	20012694	1.1399e-08
						RHOB	2	20447074	20449445	3.69473e-06
						HS1BP3	2	20560448	20651089	0.0064524
						C2orf44	2	24029340	24049575	4.95111e-05
						FKBP1B	2	24049701	24063681	0.0364599
						RP11-507M3.1	2	24124366	24190436	0.0322225
						DNMT3A	2	25227855	25342590	0.000491433
						GAREML	2	26173091	26189663	3.97895e-08
						SLC35F6	2	26764284	26781231	0.000448503
						DPYSL5	2	26847747	26950351	0.00310029
						KHK	2	27086747	27100772	0.0161202
						CGREF1	2	27098889	27119115	0.00588842
						SLC30A3	2	27253684	27275817	3.31398e-05
						TRIM54	2	27282392	27307439	2.54384e-07
						NRBP1	2	27427790	27442259	0.00131682
						FNDC4	2	27491883	27495245	0.000853224
						ZNF512	2	27582969	27623215	0.00751047
						PPP1CB	2	28751640	28802940	0.0151048
						RASGRP3	2	33436324	33564750	0.0163382
						FAM98A	2	33583658	33599382	0.0022461
						CEBPZOS	2	37196488	37216193	0.0259035
						PRKD3	2	37250502	37324808	1.79134e-06
						QPCT	2	37344574	37373322	1.80413e-11
						CYP1B1	2	38066973	38109902	1.70644e-16
						CYP1B1-AS1	2	38075648	38181855	0.0040653
						HNRNPLL	2	38561978	38603586	0.0392093
						MAP4K3	2	39249266	39437312	0.00892143
						TMEM178A	2	39664982	39717963	1.17686e-06
						COX7A2L	2	42333546	42425088	0.0162307
						KCNG3	2	42442017	42494097	0.00429015
						MTA3	2	42494569	42756947	6.21708e-07
						PPM1B	2	44167969	44244384	0.000111829
						CAMKMT	2	44361950	44772592	3.64982e-05
						FSHR	2	48962157	49154537	0.000193214
						NRXN1	2	49918505	51032536	5.79487e-12
						AC007682.1	2	51032601	52407917	1.09184e-20
						AC087073.1	2	52373118	52390012	1.27881e-07
						EFEMP1	2	55865967	55924139	7.17508e-12
						FAM161A	2	61824854	61854143	0.00522078
						EHBP1	2	62673851	63046487	0.0276553
						VPS54	2	63892146	64019072	0.00766641
						SERTAD2	2	64631621	64751005	0.0192787
						ACTR2	2	65227753	65271253	0.0016294
						SPRED2	2	65310851	65432637	1.08967e-05
						MEIS1	2	66433452	66573869	0.0152373
						CNRIP1	2	68284171	68320051	5.31409e-06
						GFPT1	2	69319769	69387254	2.562e-05
						ANXA4	2	69644425	69826464	0.00886244
						TGFA	2	70447280	70554193	0.0157607
						ADD2	2	70607618	70768225	0.0186359
						PAIP2B	2	71182739	71227083	1.31961e-05
						CCT7	2	73233420	73253021	0.0326744
						FBXO41	2	73254682	73284431	0.0459364
						ALMS1	2	73385758	73610793	0.00437238
						RTKN	2	74425836	74442422	0.0105656
						PCGF1	2	74505043	74508580	0.00052874
						HK2	2	74833981	74893359	0.0165217
						TACR1	2	75046463	75199700	0.00485731
						LRRTM4	2	76747719	77593319	0.000437444
						CTNNA2	2	79185231	80648861	0.0440942
						LRRTM1	2	80288351	80304749	0.000293841
						SUCLG1	2	84423523	84460045	3.24847e-05
						TMSB10	2	84905625	84906675	0.0151149
						TCF7L1	2	85133410	85310388	1.99567e-31
						CAPG	2	85394748	85418432	0.00280036
						MAT2A	2	85539165	85545280	0.0105882
						VAMP8	2	85561562	85582031	6.18523e-12
						VAMP5	2	85584408	85593412	0.00165977
						KDM3A	2	86440647	86492716	0.0377529
						THNSL2	2	88170295	88186636	0.0471789
						MRPS5	2	95087207	95149434	0.0270281
						ADRA2B	2	96112875	96116245	0.00266521
						ANKRD39	2	96836611	96858095	0.00865873
						ZAP70	2	97713560	97739862	9.8303e-05
						TMEM131	2	97756333	97995891	0.0156169
						INPP4A	2	98444854	98594390	0.026455
						UNC50	2	98608579	98618515	0.00100249
						MITD1	2	99161427	99181058	0.0356243
						TBC1D8	2	101007617	101252866	0.00061759
						IL1RL1	2	102311502	102352037	0.00856347
						LIMS1	2	108534355	108687246	4.05852e-06
						SH3RF3	2	109129348	109504632	0.00561957
						SEPT10	2	109542982	109614206	0.000248812
						SOWAHC	2	109614334	109618990	1.17042e-06
						BUB1	2	110637698	110678114	0.0253476
						MERTK	2	111898479	112029561	0.000455218
						ACTR3	2	113889960	113962596	8.08961e-05
						INSIG2	2	118088452	118110997	0.00517134
						TMEM177	2	119679167	119686507	0.00724513
						GLI2	2	120735623	120992653	0.0109003
						GYPC	2	126655933	126696675	3.41286e-07
						PROC	2	127418427	127429246	0.013705
						PLEKHB2	2	131104847	131353709	0.0117511
						GPR39	2	132416574	132646559	5.11515e-07
						LYPD1	2	132644853	132671579	1.73143e-05
						TMEM163	2	134455759	134719000	1.49753e-07
						CXCR4	2	136114349	136118165	3.03243e-05
						THSD7B	2	136765545	137677717	0.0419664
						ZEB2	2	144388001	144524580	0.000245822
						LYPD6B	2	149038107	149215262	0.0033336
						RND3	2	150468195	150539011	0.0304564
						NEB	2	151485336	151734487	0.000282891
						STAM2	2	152116801	152175992	0.00798483
						ARL6IP6	2	152717893	152761253	0.0191755
						KCNJ3	2	154698299	154858352	4.73708e-05
						BAZ2B	2	159318979	159616692	2.24328e-08
						TANK	2	161136908	161236221	0.0011796
						FIGN	2	163593396	163736012	0.0260831
						AC074363.1	2	167293171	167558333	0.00660892
						AC016723.4	2	167814774	167941144	0.0481356
						MYO3B	2	170178145	170655171	0.00814797
						AC007277.3	2	170618628	170695374	8.45485e-11
						LINC01124	2	170712451	170714567	3.11732e-10
						SP5	2	170715351	170718078	7.9966e-36
						ERICH2	2	170771113	170778148	2.74825e-07
						ERICH2	2	170783786	170798971	3.14683e-07
						GAD1	2	170813213	170861151	2.08176e-16
						AC007405.8	2	170816293	170818037	6.54803e-08
						GORASP2	2	170928464	170967129	0.0255223
						CYBRD1	2	171522247	171558133	0.000175242
						ITGA6	2	172427354	172506282	0.00430007
						AC078883.4	2	172427774	172428603	0.0329916
						AC093818.1	2	172480840	172556596	0.0206819
						PDK1	2	172555373	172608669	6.99846e-16
						KIAA1715	2	175923892	176002839	0.0419057
						NFE2L2	2	177227595	177392697	0.00838293
						OSBPL6	2	178194481	178399433	0.0335353
						NCKAP1	2	182909115	183038858	0.00777336
						ZNF804A	2	184598366	184939492	1.14144e-05
						FAM171B	2	186693971	186765965	2.28322e-05
						CALCRL	2	187343129	187448460	0.000110724
						COL5A2	2	189031896	189179879	0.030294
						SLC40A1	2	189560579	189583758	2.82477e-06
						MFSD6	2	190408355	190509205	0.00148879
						GLS	2	190880827	190965552	4.73708e-05
						TMEFF2	2	191949043	192195709	0.049012
						SLC39A10	2	195575977	195737702	0.00123082
						GTF3C3	2	196763032	196799725	0.0481264
						SF3B1	2	197389784	197435091	0.0431969
						COQ10B	2	197453423	197475308	0.00702436
						MARS2	2	197705369	197708387	0.00900628
						SATB2	2	199269500	199471266	0.00264882
						SPATS2L	2	200305881	200482263	4.0587e-07
						BZW1	2	200810594	200823846	4.38475e-07
						FAM126B	2	200973718	201071671	0.0351408
						CFLAR	2	201116104	201176687	0.00249783
						FZD7	2	202034587	202038445	0.00696391
						BMPR2	2	202376936	202567751	0.00023726
						INO80D	2	205993721	206086303	4.61645e-05
						AC007383.3	2	206084605	206086564	0.000146148
						GPR1	2	206175316	206218047	0.000482472
						IDH1	2	208236227	208266074	3.15252e-08
						PIKFYVE	2	208266267	208358751	0.000574201
						ERBB4	2	211375717	212538841	0.0034593
						FN1	2	215360440	215436172	0.0383983
						TMBIM1	2	218274192	218292586	0.0107999
						TMEM198	2	219543663	219550595	0.00559151
						EPHA4	2	221418027	221574202	0.00011087
						CTD-2308L22.1	2	221572506	221574454	0.0240617
						ACSL3	2	222860934	222944639	0.000257025
						WDFY1	2	223855716	223945387	0.0178431
						SERPINE2	2	223975112	224039319	2.24638e-19
						FAM124B	2	224378698	224402085	0.007408
						COL4A4	2	227002711	227164113	0.0249479
						DNER	2	229357629	229714558	3.13512e-11
						NMUR1	2	231523160	231530495	0.000829353
						ECEL1	2	232479827	232487828	2.06078e-06
						TIGD1	2	232547968	232550592	0.0107723
						GBX2	2	236165236	236168369	0.000113262
						ACKR3	2	236567787	236582358	0.00225899
						HES6	2	238238267	238240662	4.00149e-07
						GPC1	2	240435671	240468078	0.0366786
						RNPEPL1	2	240565804	240581372	0.0476162
						C2orf54	2	240886048	240896889	0.00023726
						FARP2	2	241356243	241494841	0.00839124
						BOK	2	241558721	241574138	0.0319458
						CHL1	3	196596	409417	0.000888715
						SUMF1	3	3700814	4467281	0.00412392
						LRRN1	3	3799437	3847703	0.00667168
						BHLHE40-AS1	3	4896809	4979961	0.00329862
						BHLHE40	3	4979116	4985323	4.08316e-14
						ARL8B	3	5122220	5180912	0.0144953
						LMCD1	3	8501707	8568125	1.43026e-06
						THUMPD3-AS1	3	9349689	9398579	0.00581699
						LHFPL4	3	9498361	9553802	0.0282779
						TTLL3	3	9808086	9855138	1.24598e-05
						IL17RC	3	9917074	9933630	0.0190242
						CRELD1	3	9933822	9945413	0.0337535
						PRRT3	3	9945542	9952394	0.0131479
						SYN2	3	12004402	12191400	0.0304231
						CAND2	3	12796472	12871916	0.000513025
						NUP210	3	13316235	13420309	0.00517134
						HACL1	3	15560704	15601831	0.0019276
						BTD	3	15601341	15645822	0.0261707
						RFTN1	3	16313574	16514026	0.0217588
						DAZL	3	16586792	16670306	1.55587e-05
						AC091493.2	3	16687986	16697479	0.00773536
						UBE2E2	3	23203020	23591793	0.000574979
						SLC4A7	3	27372721	27484420	0.0193848
						RP11-222K16.2	3	27712910	27714005	0.0165795
						EOMES	3	27715949	27722711	9.82082e-19
						STT3B	3	31532638	31637622	0.00122622
						OSBPL10	3	31657890	32077580	3.79837e-06
						ZNF860	3	31981771	31991628	0.000266161
						TRIM71	3	32818018	32897826	9.91687e-05
						PDCD6IP	3	33798352	33869707	0.00854666
						ACVR2B	3	38453851	38493142	0.00412722
						EXOG	3	38496127	38542161	0.0427505
						SCN5A	3	38548057	38649673	0.00321672
						WDR48	3	39051998	39096671	0.00397402
						GORASP1	3	39096659	39108363	0.0163061
						CSRNP1	3	39141855	39154562	0.0011154
						MOBP	3	39467198	39529479	0.0215225
						ULK4	3	41246599	41962430	0.0224068
						HIGD1A	3	42757177	42804531	1.52498e-06
						TCAIM	3	44338119	44409451	0.0157607
						ZNF502	3	44712643	44723831	0.0494179
						LRRC2	3	46515423	46580099	7.61707e-05
						TDGF1	3	46574555	46626543	0.00338227
						SMARCC1	3	47585272	47782106	0.00852213
						ZNF589	3	48241100	48299253	0.00384824
						PFKFB4	3	48517684	48562015	0.00139669
						C3orf62	3	49268602	49277909	0.0192745
						AMT	3	49416778	49422753	0.000893231
						BSN	3	49554489	49671545	0.0251119
						AMIGO3	3	49716834	49719695	0.00639487
						GMPPB	3	49716844	49723951	0.0413835
						FAM212A	3	49803254	49805030	0.0330138
						CAMKV	3	49857988	49870222	1.37386e-11
						SEMA3F	3	50155045	50189075	0.0196
						MANF	3	51385047	51389397	0.0471849
						TEX264	3	51662693	51704323	0.0371536
						RRP9	3	51933430	51941941	0.0174664
						GPR62	3	51955314	51957504	0.0419951
						PCBP4	3	51957454	51968410	0.00918063
						GLT8D1	3	52694485	52706083	0.0427165
						SFMBT1	3	52903572	53046750	0.000505837
						TKT	3	53224707	53256052	0.00161392
						CACNA1D	3	53494656	53813733	0.0458852
						IL17RB	3	53846580	53865800	0.000117166
						WNT5A	3	55465715	55490539	7.45982e-11
						FAM208A	3	56620133	56683237	0.000186078
						IL17RD	3	57089982	57170306	0.0327734
						HESX1	3	57197843	57226521	3.46616e-31
						ABHD6	3	58237506	58295693	0.00513449
						PDHB	3	58427630	58433857	0.00148342
						KCTD6	3	58492114	58502360	1.67327e-05
						ADAMTS9	3	64515654	64688000	2.90688e-05
						MAGI1	3	65353525	66038834	0.0266896
						LRIG1	3	66378797	66501263	2.57018e-08
						FAM19A4	3	68731766	68932610	0.036187
						EOGT	3	68975214	69013961	0.000155581
						GBE1	3	81489699	81762161	3.24522e-15
						CADM2	3	84958981	86074429	4.9723e-13
						EPHA6	3	96814581	97752460	0.0320604
						OR5H15	3	98168700	98198138	0.00522078
						CLDND1	3	98497912	98523066	0.000145682
						CPOX	3	98521132	98593723	0.00101355
						NFKBIZ	3	101827991	101861022	0.000107869
						ALCAM	3	105366909	105576900	0.0442854
						DPPA2	3	109293788	109316517	0.00259765
						DPPA4	3	109326141	109337572	0.00305943
						PVRL3	3	111070071	111275563	0.00232569
						PHLDB2	3	111732497	111976517	0.000967145
						CD200	3	112332347	112362812	0.00116396
						CCDC80	3	112604560	112649530	3.04827e-06
						BOC	3	113211003	113287459	0.00348631
						DRD3	3	114128652	114199407	1.96828e-05
						STXBP5L	3	120908072	121424761	0.0158337
						HCLS1	3	121631399	121660927	0.000214454
						ILDR1	3	121987323	122022204	0.0344563
						PARP14	3	122680618	122730840	0.00445237
						SEMA5B	3	122909193	123028605	1.00209e-18
						ADCY5	3	123282296	123449758	0.000908398
						MYLK	3	123610049	123884331	0.0491912
						SLC12A8	3	125082636	125212864	0.0101706
						CHST13	3	126524283	126543291	0.0106875
						PODXL2	3	127629181	127672809	7.0382e-06
						ABTB1	3	127672935	127680920	0.0109281
						RPN1	3	128619970	128681075	0.0378251
						RAB7A	3	128726122	128814796	0.00141498
						H1FX	3	129314771	129316277	0.0251091
						PLXND1	3	129555175	129606818	8.42957e-20
						TRH	3	129974305	129977938	0.000382259
						TMEM108	3	133038391	133397792	0.0023783
						RAB6B	3	133824239	133895836	0.00704036
						SLCO2A1	3	133932696	134052184	0.000250966
						RYK	3	134065303	134250744	0.000136446
						AMOTL2	3	134355874	134375479	6.30237e-05
						PIK3CB	3	138652699	138834938	7.73066e-05
						FOXL2NB	3	138947234	138953451	0.00615661
						COPB2	3	139355600	139389732	0.0200486
						RBP1	3	139517434	139539829	0
						ZBTB38	3	141324213	141449792	4.16447e-10
						TFDP2	3	141944428	142149544	1.57371e-08
						PCOLCE2	3	142815922	142889203	0.0019276
						CHST2	3	143119331	143124014	1.6656e-41
						SLC9A9	3	143265222	143848531	0.00828942
						C3orf58	3	143971798	144048719	1.8814e-09
						PLOD2	3	146069440	146163653	0.00150764
						PLSCR2	3	146391421	146495991	0.00346984
						PLSCR1	3	146515180	146544864	7.44075e-11
						HPS3	3	149129584	149173732	0.0047805
						SIAH2	3	150741127	150763477	0.0222703
						MBNL1	3	152243828	152465780	0.0488208
						RAP2B	3	153162270	153167173	8.5474e-06
						SSR3	3	156540140	156555184	0.000473536
						VEPH1	3	157259742	157533619	0.0133894
						SCHIP1	3	159839861	159897360	0.0315918
						TRIM59	3	160432445	160485773	0.0241329
						NMD3	3	161104696	161253532	0.0285653
						SPTSSB	3	161344792	161372880	4.49175e-28
						SERPINI2	3	167441789	167479004	1.58141e-06
						ACTRT3	3	169766921	169769895	7.43932e-05
						GPR160	3	170037929	170085403	0.00837835
						SKIL	3	170357678	170396835	0.0236084
						CLDN11	3	170418865	170860380	1.1539e-09
						RPL22L1	3	170864875	170870483	0.0397515
						TNIK	3	171061339	171460408	0.0389577
						ECT2	3	172750682	172821474	0.00980572
						SPATA16	3	172889358	173141268	1.52353e-16
						NLGN1	3	173396284	174286644	0.0299204
						TBL1XR1	3	177019355	177197473	1.0791e-08
						RP11-33A14.1	3	178202050	178385417	0.00338101
						GNB4	3	179399202	179451590	0.000115396
						PEX5L	3	179794958	180037053	0.00271793
						EPHB3	3	184561784	184582409	0.00113721
						TMEM41A	3	185476496	185499057	0.0414577
						IGF2BP2	3	185643739	185825056	0.00469615
						DNAJB11	3	186567403	186597203	0.00170895
						SST	3	187668906	187670399	0.000273326
						BCL6	3	187721377	187745727	0.0234027
						LPP	3	188153284	188890671	0.0388268
						HES1	3	194136145	194138732	0.018728
						PPP1R2	3	195514425	195543386	4.33384e-08
						ZDHHC19	3	196197449	196211437	0.0420341
						SLC51A	3	196211487	196243178	0.0193532
						FYTTD1	3	197737179	197787596	3.19e-08
						ZNF721	4	425815	499156	0.0428879
						IDUA	4	986997	1004506	0.0424502
						FGFRL1	4	1009936	1026897	0.000175436
						SLBP	4	1692800	1712555	1.93753e-05
						FGFR3	4	1793307	1808872	0.0218551
						AC141928.1	4	3758748	3763390	1.75434e-06
						ADRA2C	4	3766348	3768526	5.55957e-10
						AC226119.5	4	3915183	3955419	0.00156906
						D4S234E	4	4348140	4419058	6.97208e-17
						MSX1	4	4859666	4863936	2.10791e-10
						JAKMIP1	4	6026199	6200591	0.000579869
						PPP2R2C	4	6320578	6563600	1.29986e-06
						BLOC1S4	4	6716055	6717671	0.00679833
						GRPEL1	4	7058906	7068197	9.73287e-06
						HTRA3	4	8269765	8307111	0.00312323
						ACOX3	4	8366282	8440723	0.019485
						GPR78	4	8558725	8619761	8.57241e-07
						CPZ	4	8592660	8619759	4.38475e-07
						HMX1	4	8846076	8871817	0.0322129
						ZNF518B	4	10439874	10457410	4.465e-06
						HS3ST1	4	11393150	11429765	0.00567219
						FGFBP1	4	15935569	15938740	0.00139399
						PROM1	4	15963076	16084378	0.0126595
						RP11-446J8.1	4	16400430	16512187	0.0293315
						LDB2	4	16501541	16898809	9.79781e-11
						SLIT2	4	20253260	20620561	3.78774e-06
						SOD3	4	24789912	24800842	0.00137504
						RBPJ	4	26163455	26435131	8.20083e-05
						PCDH7	4	30720415	31146805	4.5229e-07
						KLF3	4	38664196	38701042	0.0419057
						SMIM14	4	39546330	39639090	0.0251119
						RBM47	4	40423267	40630875	0.047327
						APBB2	4	40810027	41216714	0.00182676
						UCHL1	4	41256413	41268455	0.0116389
						BEND4	4	42110938	42152878	1.49753e-07
						GABRA2	4	46248427	46475230	0.00227707
						GABRA4	4	46918900	46994407	0.0414034
						COMMD8	4	47450796	47463719	0.00030261
						ATP10D	4	47485288	47593486	0.000170459
						SPATA18	4	52051331	52097292	0.0151956
						ERVMER34-1	4	52722618	52751640	0.00135856
						RASL11B	4	52862290	52866835	8.17113e-08
						NMU	4	55595229	55636698	0.000991654
						HOPX	4	56647988	56681899	0.00838293
						REST	4	56907876	56935844	0.0115189
						IGFBP7	4	57030773	57110385	0.00279263
						IGFBP7-AS1	4	57109762	57205510	0.0207195
						TMPRSS11E	4	68447449	68497604	2.13733e-05
						GRSF1	4	70815782	70839945	0.00384284
						AFP	4	73431138	73456174	0.0194012
						CXCL6	4	73836497	73849064	9.57751e-06
						PF4	4	73981077	73982124	0.00440322
						CXCL5	4	73995642	73998779	1.20775e-05
						CXCL3	4	74036589	74038807	1.6118e-06
						G3BP2	4	75642782	75724525	0.00304469
						NAAA	4	75913657	75941051	8.39892e-06
						SCARB2	4	76158737	76213893	0.0159177
						SHROOM3	4	76435100	76783253	0.0212288
						SEPT11	4	76949703	77040384	0.0156366
						ANXA3	4	78551519	78610451	0.000324044
						PAQR3	4	78887127	78939438	1.91578e-07
						ANTXR2	4	79901149	80125454	0.0159177
						LIN54	4	82909973	83012926	0.00410561
						CDS1	4	84582979	84651338	4.79782e-06
						ARHGAP24	4	85475114	86002670	0.000804875
						MAPK10	4	86015123	86594131	0.00105409
						SPARCL1	4	87473335	87531061	1.13734e-05
						ABCG2	4	88090264	88231322	1.86141e-22
						RP11-115D19.1	4	89551356	89726752	0.0261291
						SNCA	4	89724099	89838315	0.0263716
						GRID2	4	92304399	93774556	2.84523e-05
						PDLIM5	4	94451857	94668227	3.04513e-12
						UNC5C	4	95162504	95549206	0.000483285
						RAP1GDS1	4	98261384	98443861	0.00966531
						SLC39A8	4	102251041	102431258	0
						RP11-499E18.1	4	102418602	102450010	0.0198458
						NFKB1	4	102501329	102617302	0.0193822
						NPNT	4	105894775	106004027	0.00422425
						TBCK	4	106041599	106321495	0.0200629
						CYP2U1	4	107931369	107953457	0.019339
						LEF1	4	108047545	108168956	3.46037e-29
						LEF1-AS1	4	108167525	108256836	2.29565e-08
						OSTC	4	108650584	108667820	0.0109883
						CCDC109B	4	109560205	109688726	0.000959159
						RP11-380D23.1	4	110512488	110519505	0.0235624
						RP11-380D23.2	4	110595513	110615458	0.00279415
						PITX2	4	110617423	110642123	1.68477e-31
						TIFA	4	112274542	112285903	0.00412152
						RP11-148B6.2	4	112693047	112706810	0.0174832
						CAMK2D	4	113451032	113761927	5.07538e-18
						UGT8	4	114598455	114678224	0.000386549
						ANXA5	4	121667955	121697113	9.41273e-06
						TMEM155	4	121758933	121765427	0.0351408
						EXOSC9	4	121801317	121817021	0.0187706
						HSPA4L	4	127781821	127840733	0.0428879
						JADE1	4	128809623	128875224	1.04526e-05
						RP11-9G1.3	4	133075311	133149116	5.29476e-11
						PCDH10	4	133149315	133208606	5.59381e-28
						PCDH18	4	137518918	137532494	0.000350248
						ELF2	4	139028112	139177218	0.00513671
						SETD7	4	139495941	139606699	0.00115901
						MGST2	4	139665768	139740745	2.13393e-05
						SCOC	4	140257286	140385726	0.0313149
						ELMOD2	4	140524158	140553770	0.0493448
						TBC1D9	4	140620765	140756120	0.00145877
						RNF150	4	140859807	141212877	0.00262698
						ANAPC10	4	144967112	145098541	0.0173292
						TTC29	4	146706638	146945882	2.87246e-13
						ARHGAP10	4	147732063	148072780	1.0791e-08
						FAM160A1	4	151409216	151663632	0.00453052
						FBXW7	4	152321259	152536101	0.000474523
						TMEM154	4	152618632	152680165	3.68029e-18
						FHDC1	4	152936352	152979696	0.00168187
						TRIM2	4	153152342	153339320	1.90116e-08
						SFRP2	4	153780592	153789120	0.00655942
						PPID	4	158709134	158723396	0.0104975
						APELA	4	164877004	164898965	0.00661046
						MSMO1	4	165327623	165343160	0.00187312
						RP11-205M3.3	4	169917761	169975902	0.00792078
						MFAP3L	4	169986597	170033031	6.54803e-08
						AADAT	4	170060222	170091699	1.07767e-06
						RP11-598D14.1	4	175458289	175466697	2.18564e-12
						ASB5	4	176213673	176277571	0.0156366
						SPCS3	4	176319964	176332245	0.00794368
						TENM3	4	182143987	182803024	0.0405271
						RWDD4	4	183639635	183659225	0.0333273
						LRP2BP	4	185363879	185395899	0.0352428
						ANKRD37	4	185396021	185400628	0.00394259
						SORBS2	4	185585444	185956652	1.06491e-10
						KLKB1	4	186208979	186258471	2.70944e-05
						PLEKHG4B	5	140258	189970	3.33081e-05
						CTD-2228K2.7	5	473236	480884	0.0446914
						ADCY2	5	7396208	7830081	0.0404459
						SEMA5A	5	9035026	9546075	0.00521179
						SNHG18	5	9546200	9550609	0.0199539
						CTNND2	5	10971840	11904043	0.0103596
						MARCH11	5	16067139	16180762	0.000686447
						ZNF622	5	16451519	16465792	0.0314223
						MYO10	5	16661914	16936276	0.0417943
						CDH10	5	24487100	24644978	0.00181985
						C5orf22	5	31532266	31555058	0.0276539
						MTMR12	5	32226994	32313009	0.0049216
						ADAMTS12	5	33523535	33892192	0.00046923
						AMACR	5	33986178	34008108	0.0300626
						RAI14	5	34656237	34832627	0.000172862
						TTC23L	5	34838833	34899456	0.0196987
						UGT3A1	5	35951010	35991605	0.0170925
						UGT3A2	5	36035017	36071358	0.00552128
						NUP155	5	37288137	37371181	0.0258726
						EGFLAM	5	38258409	38465021	0.000367108
						EGFLAM-AS4	5	38282264	38290986	0.00067535
						EGFLAM-AS1	5	38425036	38427376	0.0213296
						OSMR	5	38845858	38945596	0.00150409
						RICTOR	5	38937919	39074408	0.0138457
						CCDC152	5	42756801	42802360	1.58162e-05
						SEPP1	5	42799880	42887392	8.0492e-05
						CTD-2201E18.3	5	43014414	43067419	0.0116401
						CTD-2035E11.4	5	43033716	43034635	0.000298068
						ANXA2R	5	43039081	43043170	0.00446662
						HMGCS1	5	43289395	43313512	0.0284787
						PAIP1	5	43526267	43557758	0.0180159
						HCN1	5	45259247	45696151	0.000850183
						FST	5	53480409	53487134	0
						CCNO	5	55231152	55233680	0.0108815
						SLC38A9	5	55625845	55773194	0.0010491
						IL6ST	5	55935095	55994993	0.000160559
						CTD-2031P19.5	5	55936143	55941727	0.0459364
						ANKRD55	5	56099678	56233359	0.000323419
						MAP3K1	5	56815574	56896152	5.13e-05
						AC008937.2	5	56842016	56862164	0.0425218
						PLK2	5	58453982	58460260	0.000177529
						ZSWIM6	5	61332273	61546170	0.0023502
						HTR1A	5	63960356	63962507	0.00352384
						FAM159B	5	64690308	64718090	0.00191279
						NLN	5	65722196	65871725	0.0150865
						PIK3R1	5	68215720	68301821	7.39132e-14
						TAF9	5	69350984	69370013	0.0414404
						RAD17	5	69369293	69414801	0.00801505
						BDP1	5	71455615	71567820	0.0296029
						MCCC2	5	71587288	71658704	0.00139399
						MAP1B	5	72107234	72209570	0.0133194
						ENC1	5	74627406	74641424	0.000609315
						HEXB	5	74640023	74722647	0.000799633
						HMGCR	5	75336329	75362104	0.00209924
						POLK	5	75511756	75601144	0.0424534
						F2RL1	5	76818933	76835315	7.06123e-34
						AGGF1	5	77029251	77065234	0.0287028
						WDR41	5	77425970	77620611	0.00309836
						AP3B1	5	78000525	78294755	0.0423894
						BHMT	5	79111779	79132290	4.23486e-06
						JMY	5	79236189	79327215	4.09214e-08
						HOMER1	5	79372636	79514217	0.0309084
						CMYA5	5	79689877	79800240	0.00886244
						SERINC5	5	80111651	80256079	4.87789e-19
						ZFYVE16	5	80408013	80479350	0.0291401
						ANKRD34B	5	80556755	80570488	6.36439e-05
						DHFR	5	80626228	80654983	0.00566555
						HAPLN1	5	83637805	83721613	0.000157065
						CTD-2269F5.1	5	84384427	84490765	0.0490482
						COX7C	5	86617904	86620962	0.0270281
						NR2F1-AS1	5	93409359	93585648	0.0128303
						ANKRD32	5	94618347	94739436	0.0378251
						CTD-2154I11.2	5	95701249	95732295	0.000250966
						RHOBTB3	5	95713522	95824383	0.00010372
						ELL2	5	95885098	95962071	0.000159788
						PCSK1	5	96390415	96434143	6.04057e-07
						ERAP2	5	96875939	96919716	0.0136051
						LIX1	5	97091867	97142872	5.30916e-05
						RGMB	5	98768650	98798643	7.56107e-06
						DKFZP434P228	5	98792863	98795766	0.000772057
						ST8SIA4	5	100806935	100903266	9.86505e-06
						SLCO4C1	5	102233986	102296549	0.00939416
						EFNA5	5	107376889	107670895	9.44933e-05
						STARD4	5	111496033	111512590	0.00185627
						STARD4-AS1	5	111512226	111739726	0.0493916
						NREP	5	111662621	111997464	0.0132741
						APC	5	112707498	112846239	0.0126595
						MCC	5	113022099	113488830	1.0042e-20
						KCNN2	5	114360945	114496640	0.000675882
						TRIM36	5	115124762	115180546	0.00596435
						TICAM2	5	115578650	115602479	0.037226
						DTWD2	5	118837322	118988545	2.04289e-12
						SNCAIP	5	122311354	122464219	1.75434e-06
						MGC32805	5	122436497	122479087	0.0284787
						GRAMD3	5	126360132	126496494	0.00468306
						ALDH7A1	5	126541841	126595418	0.00202258
						LMNB1	5	126776623	126837020	0.000110625
						MEGF10	5	127290831	127465737	1.1934e-07
						SLC12A2	5	128083766	128189688	0.0413801
						FBN2	5	128257909	128659185	0.000391266
						ISOC1	5	129094751	129114028	9.71716e-06
						ADAMTS19	5	129460265	129738683	0.000686406
						FNIP1	5	131641714	131797063	0.000305351
						P4HA2	5	132191838	132295315	0.0460084
						VDAC1	5	133971915	134005133	0.00559151
						TCF7	5	134114711	134151865	8.51607e-21
						UBE2B	5	134371179	134391992	0.000330586
						C5orf66	5	135033280	135358219	0.0170044
						H2AFY	5	135333900	135399914	0.0131479
						CXCL14	5	135570679	135579279	5.70057e-07
						SMAD5	5	136132845	136188747	5.42728e-05
						SPOCK1	5	136975298	137598379	0.000297505
						KLHL3	5	137617500	137736090	0.000296861
						HNRNPA0	5	137750427	137754376	0.0364599
						WNT8A	5	138083892	138092365	5.65488e-14
						NME5	5	138115172	138139443	0.0178027
						EGR1	5	138465490	138469315	6.8315e-14
						SIL1	5	138946720	139293557	0.0109792
						ECSCR	5	139442316	139462743	0.00704036
						PURA	5	140107777	140125619	0.00296533
						PCDHGA1	5	141330571	141512981	0.0164193
						PCDHGA2	5	141338760	141512979	0.0101303
						PCDHGA3	5	141343829	141512979	0.0129996
						PCDHGB1	5	141350102	141512979	0.0254342
						PCDHGA4	5	141355025	141512979	0.0260684
						PCDHGB2	5	141360042	141512979	0.0224068
						PCDHGA5	5	141364232	141512979	0.0144713
						PCDHGB3	5	141370264	141512979	0.0129021
						PCDHGA6	5	141373914	141512979	0.0153593
						PCDHGA7	5	141382739	141512979	0.0141261
						PCDHGB4	5	141387698	141512979	0.0457594
						PCDHGA8	5	141390157	141512979	0.0242998
						PCDHGB5	5	141397987	141512979	0.00824465
						PCDHGA9	5	141402932	141512979	0.0140057
						PCDHGB6	5	141408021	141512979	0.0192787
						PCDHGA10	5	141412987	141512979	0.0245679
						PCDHGB7	5	141417645	141512979	0.00614541
						PCDHGA11	5	141421047	141512979	0.0352783
						PCDHGA12	5	141430589	141512979	0.0147343
						PCDHGC3	5	141475947	141512979	0.00536275
						PCDHGC4	5	141484997	141512979	0.00585275
						PCDHGC5	5	141489121	141512979	0.0145943
						RELL2	5	141636950	141641077	2.41434e-12
						FCHSD1	5	141639302	141651419	0.000108598
						ARAP3	5	141653401	141682221	0.000388167
						PCDH1	5	141853111	141879246	1.70947e-08
						RNF14	5	141958328	141990291	2.64985e-11
						AC005592.1	5	142745600	142760998	0.0364247
						RP11-449H3.3	5	146203550	146339251	0.0109926
						RBM27	5	146203600	146289132	0.014165
						PPP2R2B	5	146581146	147084784	1.72627e-05
						STK32A	5	147234963	147387852	0.00562377
						DPYSL3	5	147390811	147510056	0.0283372
						SCGB3A2	5	147870682	147882191	0.000598236
						CDX1	5	150166795	150184558	3.37531e-20
						CD74	5	150401637	150412929	1.9582e-10
						MYOZ3	5	150660874	150679365	0.0225906
						ANXA6	5	151100712	151157882	0.00809317
						SPARC	5	151661096	151687165	0.0342617
						GALNT10	5	154190730	154420984	0.00155172
						HAND1	5	154474972	154478264	0.000689478
						LARP1	5	154712902	154817607	0.000304183
						ADAM19	5	157395534	157575775	2.14891e-05
						CLINT1	5	157785743	157859175	0.0024611
						RNF145	5	159157409	159210053	0.00397986
						PWWP2A	5	160061801	160119423	7.31065e-09
						FABP6	5	160187367	160238735	0.007514
						CCNJL	5	160251652	160345396	4.95208e-09
						CCNG1	5	163437569	163446151	9.91752e-05
						MAT2B	5	163503114	163519336	0.0149418
						RARS	5	168486445	168519299	0.0127636
						PANK3	5	168548495	168579600	0.00886244
						MIR4454	5	170747047	170788650	0.00498364
						FGF18	5	171419656	171457623	0.000116614
						DUSP1	5	172768090	172771195	4.21566e-05
						MSX2	5	174724533	174730893	1.25091e-10
						SFXN1	5	175477062	175529742	0.000688321
						HRH2	5	175658030	175686242	1.66476e-08
						CTC-251I16.1	5	175709603	175710756	0.00896176
						GPRIN1	5	176595802	176610133	2.19142e-06
						SNCB	5	176620084	176630556	0.0413698
						PDLIM7	5	177483394	177497606	5.62564e-05
						HNRNPH1	5	179614178	179634784	0.0300626
						MAPK9	5	180233143	180292099	0.0240145
						GFPT2	5	180300690	180353387	0.0495041
						IRF4	6	391739	411447	0.00151772
						EXOC2	6	485133	693111	0.000141099
						FOXQ1	6	1312473	1314187	0.0043318
						FOXC1	6	1609972	1613897	1.40499e-05
						GMDS	6	1623806	2245692	0.000205789
						SERPINB9	6	2887266	2903280	6.51809e-07
						SERPINB6	6	2948159	2972165	0.00374094
						TUBB2A	6	3153669	3157526	3.34006e-16
						TUBB2B	6	3224261	3231730	2.93098e-38
						SLC22A23	6	3268962	3457022	0.000278066
						PXDC1	6	3722614	3752026	0.0245357
						SSR1	6	7268306	7347446	3.70394e-05
						RP3-512B11.3	6	7540451	7541338	0.00715951
						DSP	6	7541575	7586717	0
						ELOVL2	6	10980759	11044314	0.00450627
						RP11-146I2.1	6	14976788	15090003	0.000371631
						JARID2	6	15246296	15522040	7.72885e-05
						MYLIP	6	16129125	16148248	1.00259e-07
						GMPR	6	16238580	16295549	4.4478e-12
						RBM24	6	17281346	17293875	4.14695e-05
						CAP2	6	17393216	17557792	2.14212e-07
						KIF13A	6	17759183	17987623	0.0280617
						ID4	6	19837386	19840684	0.0146563
						LRRC16A	6	25279078	25620530	0.00485934
						HIST1H1A	6	26017085	26017732	0.0322225
						HIST1H1C	6	26055787	26056428	0.00953453
						HIST1H2BH	6	26251651	26252031	0.00349024
						BTN3A2	6	26365159	26378320	0.000298068
						BTN2A2	6	26383096	26394874	0.0115042
						BTN3A1	6	26402237	26415216	0.000795556
						ABT1	6	26596952	26600744	0.0139155
						HIST1H2BK	6	27146418	27146798	0.0096518
						ZSCAN16	6	28124560	28130082	0.0350495
						ZKSCAN8	6	28141910	28159472	0.0103621
						HLA-F	6	29722775	29738528	0.0157098
						HLA-E	6	30489406	30494205	1.28451e-06
						XXbac-BPG252P9.10	6	30742929	30743592	4.70251e-05
						IER3	6	30743199	30744554	0.0025941
						XXbac-BPG27H4.8	6	30839526	30848159	0.00691024
						MICB	6	31494881	31511124	0.0246005
						ATP6V1G2	6	31544462	31548427	0.00457943
						AIF1	6	31615184	31617021	1.52925e-05
						CLIC1	6	31730581	31739763	0.000597561
						MSH5	6	31739948	31762834	0.0459818
						MSH5-SAPCD1	6	31740020	31764851	0.0237985
						NEU1	6	31857659	31862906	5.70424e-07
						SLC44A4	6	31863192	31879046	0.0331043
						EHMT2	6	31879759	31897687	0.00321903
						ATF6B	6	32098176	32128253	0.0420693
						HLA-DRA	6	32439842	32445046	0.0142499
						HLA-DRB1	6	32552990	32589848	0.00201941
						PSMB8	6	32840717	32844703	0.000513027
						PSMB9	6	32844136	32859585	1.63142e-05
						HLA-DMB	6	32934629	32941070	0.000110724
						HLA-DOA	6	33004178	33009612	7.14503e-09
						HLA-DPA1	6	33064569	33080775	0.0357509
						HLA-DPB1	6	33075926	33087201	1.49753e-07
						COL11A2	6	33162681	33192499	0.00607221
						TAPBP	6	33299694	33314387	0.000476382
						BAK1	6	33572547	33580293	0.0284787
						GRM4	6	34018645	34155622	3.13103e-11
						C6orf1	6	34246380	34249470	0.0287889
						RP11-513I15.6	6	34248568	34286768	0.0205436
						NUDT3	6	34279679	34392674	0.00722075
						SLC26A8	6	35943514	36024868	0.0348362
						CDKN1A	6	36676460	36687339	1.91525e-16
						CCDC167	6	37482920	37499922	1.46401e-08
						GLO1	6	38675925	38703141	0.0280142
						KCNK5	6	39188973	39229450	4.63433e-07
						MOCS1	6	39899578	39934551	0.0172476
						TDRG1	6	40334954	40379887	0.00115165
						MDFI	6	41636882	41654246	0.0200389
						BYSL	6	41921188	41933046	0.0312394
						GUCA1A	6	42155406	42180056	5.29476e-11
						TRERF1	6	42224931	42452051	5.23737e-05
						CNPY3	6	42929192	42939287	0.0246413
						KLHDC3	6	43014103	43021298	0.000864427
						PTK7	6	43076268	43161719	5.94734e-05
						CRIP3	6	43299710	43308797	2.88867e-05
						POLH	6	43576150	43615660	0.000470709
						VEGFA	6	43770184	43786487	6.59143e-05
						RP5-1120P11.1	6	43995723	44074652	3.3943e-06
						C6orf223	6	44000580	44005958	0.000274224
						CAPN11	6	44158811	44184402	0.00515955
						RP1-302G2.5	6	44216939	44218236	0.000827106
						SLC29A1	6	44219505	44234151	3.92597e-05
						PTCHD4	6	47878028	48068689	1.00584e-06
						C6orf141	6	49550646	49561907	0.00024961
						MCM3	6	52264009	52284881	0.00847329
						GSTA4	6	52977948	52995378	0.0154584
						ELOVL5	6	53267398	53349179	0.0179892
						GCLC	6	53497341	53616970	0.0147853
						COL21A1	6	56056590	56394094	0.0153631
						BAG2	6	57172326	57189833	0.0096518
						KHDRBS2	6	61679960	62286227	0.000788858
						PTP4A1	6	63521761	63583587	0.0411119
						COL9A1	6	70215061	70303083	2.30236e-16
						KCNQ5	6	72621792	73198851	0.007408
						DPPA5	6	73353062	73354295	9.93762e-06
						FILIP1	6	75291859	75493738	0.0129736
						MYO6	6	75749192	75919537	2.69783e-07
						FAM46A	6	81491439	81752774	0.00966531
						PGM3	6	83161150	83193936	0.020707
						ME1	6	83210389	83431071	5.05912e-17
						MRAP2	6	84033756	84090881	6.45437e-07
						RNGTT	6	88610266	88963596	0.0181884
						PNRC1	6	89080751	89085160	0.0453242
						SRSF12	6	89095959	89118081	6.68899e-05
						UBE2J1	6	89326625	89352848	0.000293841
						RRAGD	6	89364636	89412270	0.0409085
						MDN1	6	89642499	89819723	0.041827
						MANEA	6	95577543	95609457	0.0253288
						MMS22L	6	97142161	97283217	0.0219167
						PNISR	6	99398051	99425331	0.00259952
						CCNC	6	99542380	99568973	0.015205
						PREP	6	105277565	105403084	0.000836267
						PRDM1	6	106086320	106109939	0.000293841
						AIM1	6	106511855	106570451	2.70965e-08
						RTN4IP1	6	106571971	106629487	0.0049526
						CD24	6	106969831	106975627	1.57701e-10
						SOBP	6	107489958	107660167	0.0411356
						OSTM1	6	108041409	108165854	0.000411339
						SNX3	6	108211222	108261260	0.0393882
						TRAF3IP2	6	111556454	111606278	0.00154323
						FYN	6	111660332	111873452	0.0333382
						FAM229B	6	112087599	112102790	0.0299962
						LAMA4	6	112108760	112254939	0.000156697
						HS3ST5	6	114055586	114343045	0.000537414
						FAM26D	6	116529032	116558868	0.00133733
						DCBLD1	6	117453817	117569858	0.00345053
						CEP85L	6	118460772	118710075	0.000430828
						FAM184A	6	118959763	119149387	0.0392093
						MAN1A1	6	119177209	119349761	0.000328685
						HSF2	6	122399546	122433119	0.00957143
						RSPO3	6	127118604	127197765	1.28312e-12
						SOGA3	6	127438406	127519355	5.07989e-06
						KIAA0408	6	127440343	127459391	0.026666
						ARHGAP18	6	129576132	129710225	0.0249305
						RP11-73O6.3	6	130133410	130146179	0.000559277
						SAMD3	6	130144315	130365425	0.000159802
						TMEM200A	6	130365734	130443063	4.91378e-06
						MOXD1	6	132296055	132401545	0.0303918
						SLC18B1	6	132769370	132798553	0.0354549
						SLC2A12	6	133988697	134052636	7.37296e-05
						SGK1	6	134169246	134318112	3.93904e-08
						MYB	6	135181315	135219173	0.0050141
						MAP7	6	136342281	136550819	6.08767e-05
						IL20RA	6	136999971	137045180	0.0257376
						PERP	6	138088505	138107511	6.21708e-07
						HEBP2	6	138403531	138422197	1.06728e-08
						CCDC28A	6	138773509	138793319	0.0159194
						CITED2	6	139371807	139374620	9.96949e-05
						GPR126	6	142301854	142446266	0.00332417
						AIG1	6	143060496	143340304	9.11323e-07
						PHACTR2	6	143536845	143831185	3.17151e-11
						PLAGL1	6	143940300	144064599	8.86177e-06
						UTRN	6	144285701	144853034	0.00324906
						RAB32	6	146543693	146554965	0.00141374
						PCMT1	6	149749443	149811420	0.000951143
						PPP1R14C	6	150143076	150250357	0.000371916
						CNKSR3	6	154159828	154510659	7.41259e-07
						SERAC1	6	158109515	158168270	0.00014011
						DYNLT1	6	158636474	158644739	0.0383204
						ACAT2	6	159760328	159779055	1.72627e-05
						TCP1	6	159778498	159789749	0.0452412
						SLC22A3	6	160348268	160452581	9.96076e-07
						RP3-428L16.2	6	160990318	160992342	0.00356688
						T	6	166157656	166168700	4.50342e-20
						UNC93A	6	167271169	167316019	0.0296189
						SMOC2	6	168441151	168673445	1.10331e-05
						PHF10	6	169703905	169725566	4.5057e-05
						DLL1	6	170282206	170290473	3.50287e-05
						HEATR2	7	726701	786475	0.0245434
						ELFN1	7	1688119	1747954	6.43521e-07
						TTYH3	7	2631951	2664802	0.0130895
						GNA12	7	2728112	2844324	0.00893511
						CARD11	7	2906141	3043945	0.0315025
						SLC29A4	7	5274369	5306870	0.0287889
						TNRC18	7	5306790	5425414	0.002402
						FSCN1	7	5592823	5606655	4.95331e-07
						KDELR2	7	6445953	6484242	1.24037e-05
						GLCCI1	7	7968794	8094272	0.00353211
						ICA1	7	8113184	8262687	0.0171901
						THSD7A	7	11370357	11832198	0.00016893
						VWDE	7	12330885	12403941	4.22119e-06
						DGKB	7	14145049	14974777	0.0266622
						SOSTDC1	7	16461481	16530580	0.00768083
						AHR	7	17298622	17346152	0.0223104
						TWIST1	7	19020991	19117672	0.00274899
						SP8	7	20782283	20786886	0.000628772
						DNAH11	7	21543215	21901839	7.83166e-05
						CDCA7L	7	21900900	21946084	5.30587e-11
						RAPGEF5	7	22118238	22357144	2.22237e-05
						STEAP1B	7	22419444	22632925	0.00943182
						AC002480.3	7	22563337	22573996	0.00024628
						AC002480.5	7	22571607	22661792	5.04839e-07
						AC002480.2	7	22649960	22665533	0.00019946
						FAM126A	7	22889371	23014130	0.0146394
						KLHL7	7	23105758	23177914	0.000123236
						IGF2BP3	7	23310209	23470467	0.000661024
						STK31	7	23710167	23832513	0.00326456
						NPY	7	24284163	24291865	0.00303851
						CYCS	7	25120091	25125361	0.0192821
						NFE2L3	7	26152240	26187125	2.21686e-05
						SKAP2	7	26667062	26995239	5.65488e-14
						HOXA1	7	27092993	27095996	2.82548e-14
						HOTAIRM1	7	27095647	27100265	4.664e-11
						RP1-170O19.17	7	27239243	27241228	0.00190559
						EVX1-AS	7	27241429	27247229	3.35121e-09
						EVX1	7	27242700	27247176	2.5242e-12
						RP1-170O19.25	7	27247368	27250493	0.00375524
						TRIL	7	28953358	28958292	5.85013e-06
						FKBP14	7	30010587	30026684	0.00121717
						ADCYAP1R1	7	31052461	31111479	0.0337055
						KBTBD2	7	32868172	32894131	0.00239256
						FKBP9	7	32957404	33006931	1.44796e-05
						RP9	7	33094797	33109401	0.00598282
						BMPER	7	33904911	34155872	0.0146563
						KIAA0895	7	36324221	36390125	1.0022e-06
						ANLN	7	36389806	36453791	0.027943
						ELMO1	7	36854361	37449249	0.0492715
						STARD3NL	7	38178222	38230671	0.0366153
						AMPH	7	38383704	38631567	0.000959159
						GLI3	7	41960950	42237870	0.0251119
						HECW1	7	43112599	43566001	2.38956e-05
						STK17A	7	43582758	43626786	0.00040692
						PGAM2	7	44062727	44065587	0.000369325
						AC017116.11	7	44064908	44066079	0.00332951
						MYL7	7	44138864	44141332	1.9176e-12
						ZMIZ2	7	44748581	44769881	0.0357988
						RAMP3	7	45157791	45186302	0.000754512
						ADCY1	7	45574140	45723116	0.0381488
						UPP1	7	48088628	48108733	0.00289558
						VWC2	7	49773661	49921950	0.00809518
						SBDS	7	66987677	66995601	0.0223226
						AUTS2	7	69598919	70793068	2.14111e-05
						CALN1	7	71779491	72447151	0.0107999
						TBL2	7	73568932	73578791	0.0254908
						CLDN3	7	73768997	73770270	2.70673e-06
						CLDN4	7	73799542	73832693	0.0220135
						EIF4H	7	74174245	74197101	0.022574
						CLIP2	7	74289475	74405943	0.0223642
						TRIM73	7	75395063	75410996	0.0275653
						HIP1	7	75533300	75738962	3.70394e-05
						TMEM120A	7	75986837	75994659	0.0191619
						STYXL1	7	75996338	76048004	0.0405193
						SRRM3	7	76201900	76287288	0.0232299
						UPK3B	7	76510428	76516521	0.000201321
						GNAI1	7	80133955	80219402	1.31223e-14
						SEMA3C	7	80742538	80922359	0.000885753
						PCLO	7	82754013	83162930	8.71828e-11
						SEMA3E	7	83363906	83649010	0.0209577
						GRM3	7	86643914	86864884	0.0377708
						CDK14	7	90466424	91210590	7.16493e-07
						FZD1	7	91264364	91271326	0.00397986
						CALCR	7	93424487	93574730	1.61642e-07
						COL1A2	7	94394561	94431232	0.00249097
						SLC25A13	7	96120220	96322147	0.00600218
						TMEM130	7	98846488	98870771	3.4851e-05
						ARPC1A	7	99325898	99388164	0.00876443
						ARPC1B	7	99374249	99394801	0.00740367
						GJC3	7	99923269	99929620	9.66996e-05
						CNPY4	7	100119613	100125511	0.0240664
						PCOLCE-AS1	7	100589402	100604206	0.00224549
						PCOLCE	7	100602177	100608175	5.41979e-05
						GIGYF1	7	100679507	100689448	0.00673861
						EPO	7	100720800	100723700	0.0322119
						ACHE	7	100889994	100896974	5.83905e-16
						VGF	7	101162509	101165593	0.00301343
						COL26A1	7	101362820	101559024	0.0480356
						LRWD1	7	102464929	102473168	0.000707886
						ATXN7L1	7	105605067	105876604	0.0178027
						CDHR3	7	105876796	106033773	0.0327011
						SYPL1	7	106090503	106112576	0.0250097
						NAMPT	7	106248285	106286326	0.0158337
						PRKAR2B	7	107044649	107161811	0.000553129
						HBP1	7	107168961	107202529	5.83595e-06
						BCAP29	7	107579977	107629170	0.0248856
						LAMB1	7	107923799	108003255	1.78485e-07
						DOCK4	7	111726110	112206411	0.00424696
						MDFIC	7	114922154	115019916	0.000731671
						RP11-667F14.1	7	116209234	116211511	0.010553
						TES	7	116210493	116258783	0.000179745
						CAV2	7	116287380	116508541	0.000102543
						MET	7	116672390	116798386	0.0181289
						ST7	7	116953238	117230103	0.00116748
						CTTNBP2	7	117710651	117874139	1.08723e-19
						KCND2	7	120273668	120750331	0.000621085
						RP4-797C5.2	7	120746738	120752514	7.70361e-07
						TSPAN12	7	120787320	120858402	5.74793e-08
						FAM3C	7	121348851	121396364	0.000250622
						AASS	7	122075647	122144280	0.000409453
						FEZF1	7	122301394	122310691	0.0178027
						CADPS2	7	122318425	122886759	0.00229589
						GPR37	7	124745997	124765627	3.73473e-06
						AC005276.1	7	125917871	125933832	1.78452e-11
						GRM8	7	126438598	127253294	0.0389543
						ZNF800	7	127346790	127431924	0.00167605
						CALU	7	128739292	128771807	0.0148147
						FLNC	7	128830377	128859274	0.00773536
						UBE2H	7	129830732	129952949	0.00127463
						TMEM209	7	130164715	130207770	0.00139899
						PODXL	7	131500262	131558217	0.00865873
						LRGUK	7	134127299	134264591	0.0199539
						PTN	7	137227341	137343865	0.0138297
						KDM7A	7	140084746	140177035	0.00746775
						RAB19	7	140404043	140426250	0.0338896
						MKRN1	7	140453040	140479569	0.0201471
						KIAA1147	7	141656728	141702153	0.00291949
						TRBC2	7	142670777	142802748	0.000493158
						PRSS3P2	7	142748662	142774564	1.00259e-07
						PRSS1	7	142749468	142763997	0.000100352
						EPHB6	7	142855061	142871094	5.94737e-09
						FAM131B	7	143353400	143362770	0.00464812
						EPHA1	7	143390289	143408892	0.000332323
						TPK1	7	144451941	144836395	0.0163707
						CNTNAP2	7	146116361	148420998	4.57015e-40
						PDIA4	7	149003062	149028641	0.0411119
						ZNF786	7	149069643	149090782	0.0450188
						ZNF398	7	149126416	149182802	0.00281686
						ZNF862	7	149838367	149867479	0.00961954
						ATP6V0E2-AS1	7	149867697	149880610	0.023706
						ATP6V0E2	7	149872968	149880698	0.0229862
						RARRES2	7	150338317	150341674	0
						SLC4A2	7	151057210	151076527	0.000324044
						TMUB1	7	151081080	151083546	0.0382321
						AGAP3	7	151085831	151144436	0.00208556
						SMARCD3	7	151238764	151277896	0.0470108
						KMT2C	7	152134922	152436005	0.0039225
						DPP6	7	153887097	154894285	0.00480743
						INSIG1	7	155297776	155310235	0.00403806
						MNX1	7	156994051	157010651	0.00328898
						MNX1-AS1	7	157010805	157016426	0.0473895
						PTPRN2	7	157539056	158587788	0.0219167
						TDRP	8	489792	545781	0.0351408
						CTD-2336O2.1	8	1761990	1764502	0.01678
						CSMD1	8	2935353	4994972	3.65324e-18
						ANGPT2	8	6499651	6563409	1.34664e-07
						CLDN23	8	8701938	8704106	5.67338e-05
						ERI1	8	9002147	9116746	2.96461e-05
						PPP1R3B	8	9136255	9151574	3.17216e-08
						RP11-10A14.3	8	9141424	9145435	4.77044e-05
						RP11-10A14.6	8	9180251	9182519	6.02598e-05
						LINC00599	8	9900064	9905366	3.15173e-09
						MTMR9	8	11284416	11328146	0.0258726
						FAM167A	8	11421463	11474715	1.34882e-08
						GATA4	8	11676959	11760002	1.01475e-08
						CTSB	8	11842524	11869448	0.000101945
						FAM85A	8	12194467	12196280	0.0238065
						LONRF1	8	12721894	12756073	3.33729e-06
						KIAA1456	8	12945642	13031503	0.00274272
						DLC1	8	13083361	13515658	3.70394e-05
						ZDHHC2	8	17156029	17224799	0.00161905
						VPS37A	8	17246571	17302427	4.09807e-06
						SLC7A2	8	17497088	17570573	0.0240486
						PDGFRL	8	17576433	17644071	0.00104105
						LPL	8	19901717	19967258	8.32092e-07
						LZTS1	8	20246165	20303963	0.00436187
						FGF17	8	22042398	22048809	1.3424e-11
						DMTN	8	22048995	22082527	0.012298
						REEP4	8	22138020	22141951	0.00704401
						POLR3D	8	22245104	22254600	0.00330134
						SLC39A14	8	22367249	22434129	0.00470426
						PPP3CC	8	22440819	22541142	7.5948e-05
						C8orf58	8	22599601	22604150	0.0256357
						BIN3	8	22620418	22669148	0.0259017
						TNFRSF10C	8	23084355	23117437	1.182e-06
						TNFRSF10D	8	23135588	23164030	0.00112761
						TNFRSF10A	8	23190452	23225126	3.46195e-05
						R3HCC1	8	23270120	23296279	0.0102309
						DPYSL2	8	26514275	26658178	6.24759e-06
						CLU	8	27596917	27615031	0.0352996
						DUSP4	8	29333064	29350668	1.12579e-09
						SARAF	8	30063012	30083208	0.0214063
						LEPROTL1	8	30095398	30177208	0.0419219
						RBPMS	8	30384479	30572261	2.46874e-09
						WRN	8	31033801	31173769	0.0160597
						NRG1	8	31639386	32765040	0.0178027
						DUSP26	8	33591332	33600106	0.00158496
						UNC5D	8	35235457	35796550	4.02274e-06
						ZNF703	8	37695751	37700021	1.54651e-07
						PROSC	8	37762593	37779767	0.0191854
						STAR	8	38143649	38151265	0.00271793
						DDHD2	8	38225218	38275558	0.0435993
						IDO1	8	39902275	39928444	0.000140271
						RP11-44K6.3	8	39903775	39995248	0.0300626
						RP11-44K6.2	8	39914229	39915721	0.0109984
						RP11-44K6.4	8	39918076	39920890	2.31848e-07
						ZMAT4	8	40530590	40897833	1.18664e-11
						SFRP1	8	41261958	41309497	4.83734e-08
						DKK4	8	42374068	42377232	1.13189e-11
						VDAC3	8	42391624	42405897	0.0354549
						RNF170	8	42849637	42897290	0.0364049
						RP11-598P20.5	8	43018424	43077334	0.00453679
						FNTA	8	43034194	43085788	0.000635686
						HGSNAT	8	43140455	43202855	3.41286e-07
						SNAI2	8	48917690	48921740	0.000109904
						ATP6V1H	8	53715557	53843558	0.0080893
						SOX17	8	54457935	54460888	1.52142e-07
						TMEM68	8	55696424	55773407	0.00101513
						SDR16C5	8	56300010	56320776	0.000107093
						IMPAD1	8	56957933	56993844	6.1606e-05
						FAM110B	8	57994509	58204279	2.17658e-05
						SDCBP	8	58552924	58582860	3.64192e-12
						TOX	8	58805418	59119208	4.72741e-05
						CHD7	8	60678778	60868028	6.67619e-06
						ASPH	8	61500556	61714640	0.0164044
						MTFR1	8	65644734	65771261	0.0412739
						RP11-396J6.1	8	67732587	67735665	0.0181289
						SULF1	8	69466624	69660915	0.000229869
						PRDM14	8	70051651	70071693	0.0156978
						MSC	8	71841549	71844468	4.27422e-05
						TERF1	8	73008864	73048122	7.73995e-06
						RP11-531A24.5	8	73052178	73063061	0.000209801
						TMEM70	8	73972437	73982783	0.0477621
						GDAP1	8	74321130	74488872	1.45265e-06
						PKIA	8	78516139	78605267	0.0429665
						STMN2	8	79610814	79666175	3.41286e-07
						ZBTB10	8	80485619	80526265	6.21708e-07
						PAG1	8	80967810	81112068	0.0335749
						RP11-363E6.3	8	81279871	81281446	0.000105444
						FABP5	8	81280363	81284777	1.88795e-09
						IMPA1	8	81657961	81686693	6.62894e-07
						ZFAND1	8	81701334	81732903	0.0001161
						CHMP4C	8	81732434	81759515	8.97713e-06
						SNX16	8	81799581	81842866	1.933e-13
						CA2	8	85463852	85481493	4.38774e-06
						PSKH2	8	86048373	86088621	1.04306e-05
						WWP1	8	86342738	86478420	0.000629224
						MMP16	8	88032009	88328025	2.86076e-06
						OSGIN2	8	89901859	89927888	5.91124e-05
						FAM92A1	8	93698561	93731527	0.0443585
						LAPTM4B	8	97775057	97853013	0.0165652
						MATN2	8	97868840	98036716	1.36052e-05
						SPAG1	8	100157906	100259278	3.1787e-08
						RNF19A	8	100257059	100410015	9.19127e-10
						ANKRD46	8	100509752	100559784	0.00880198
						YWHAZ	8	100916525	100953388	0.000319995
						UBR5	8	102253012	102412841	9.7015e-07
						KLF10	8	102648779	102655902	6.47983e-07
						KB-1507C5.2	8	102864300	102977876	0.0275891
						SLC25A32	8	103398635	103415189	0.00343761
						RIMS2	8	103500748	104256094	0.0144908
						KCNV1	8	109963645	109975847	0.000472045
						RP11-696P8.2	8	109973943	109974781	0.000763706
						EXT1	8	117794490	118111853	0.0214019
						TNFRSF11B	8	118923557	118952200	3.4851e-05
						DEPTOR	8	119873717	120050913	0.000200862
						SNTB1	8	120535745	120813273	0.0252758
						HAS2	8	121612116	121641390	1.02237e-11
						HAS2-AS1	8	121639293	121644693	1.1505e-05
						SQLE	8	124998497	125022283	0.0284787
						TRIB1	8	125430321	125438405	9.10177e-06
						MYC	8	127735434	127741434	7.52202e-10
						EFR3A	8	131904088	132013642	0.00569406
						SLA	8	133036724	133103054	3.81453e-05
						NDRG1	8	133237171	133302022	0.000769924
						ST3GAL1	8	133454848	133571940	0.00384515
						KHDRBS3	8	135457457	135656722	0.00559151
						GPR20	8	141356500	141367267	0.0178027
						THEM6	8	142727203	142736927	0.0238065
						TOP1MT	8	143304384	143359979	0.0185125
						RHPN1	8	143368855	143384220	0.000112942
						CYC1	8	144095027	144097525	0.0309281
						KIFC2	8	144466043	144474202	0.00052459
						FOXH1	8	144473412	144476335	3.12885e-06
						PPP1R16A	8	144477969	144502121	2.43785e-08
						CTD-2517M22.14	8	144495458	144505444	1.9473e-07
						SLC1A1	9	4490444	4587469	0.000551349
						SPATA6L	9	4553386	4666674	0.0462181
						PPAPDC2	9	4662315	4665258	6.01544e-05
						ERMP1	9	5765076	5833117	0.00366505
						RP11-218I7.2	9	6047360	6066714	0.012557
						IL33	9	6215786	6257983	0.00628376
						UHRF2	9	6413151	6507054	0.0352698
						GLDC	9	6532464	6645650	0.0293315
						RP11-390F4.6	9	6645956	6670635	0.0188729
						CER1	9	14719724	14722717	0.000250246
						FREM1	9	14734666	14910995	0.0095661
						TTC39B	9	15163622	15307360	7.45497e-06
						SNAPC3	9	15422704	15465953	0.00369775
						PSIP1	9	15464066	15511019	0.000209678
						BNC2	9	16409503	16870843	0.000858208
						CNTLN	9	17134982	17503923	0.00265804
						ADAMTSL1	9	18473894	18910950	0.0334929
						RRAGA	9	19049395	19050983	0.0418691
						PLIN2	9	19108375	19149290	7.43614e-07
						SLC24A2	9	19507452	19786928	0.00808817
						DMRTA1	9	22446841	22455740	0.00864836
						ELAVL2	9	23690104	23826337	2.622e-08
						TUSC1	9	25676389	25678440	0.0354882
						TEK	9	27109141	27230175	0.00555583
						MOB3B	9	27325209	27529781	0.00482701
						DNAJA1	9	33025211	33039907	0.0324594
						CHMP5	9	33264879	33282069	9.68432e-05
						KIAA1161	9	34366670	34376853	9.7015e-07
						FAM219A	9	34398184	34458570	0.0149352
						CNTFR	9	34551432	34590140	1.35939e-12
						STOML2	9	35099776	35103195	0.0364049
						SIT1	9	35649295	35650950	5.65779e-06
						TMEM8B	9	35814451	35854847	0.00172342
						RNF38	9	36336396	36487548	0.00696548
						SHB	9	37919134	38069211	1.40963e-06
						PIP5K1B	9	68705414	69009176	0.00837835
						TJP2	9	69121264	69255208	0.0088741
						MAMDC2	9	70043581	70226970	6.54803e-08
						ZFAND5	9	72351425	72365235	0.0126622
						TMC1	9	72521801	72836351	0.035465
						RORB	9	74497365	74693177	0.00859373
						C9orf40	9	74946581	74952886	0.0254342
						PCSK5	9	75890644	76362339	0.000303788
						RFK	9	76385517	76394517	5.94929e-06
						GCNT1	9	76419850	76507416	0.00253867
						TLE1	9	81583683	81689305	0.00619262
						C9orf64	9	83938311	83956986	0.00541109
						CTSL	9	87725519	87731393	0.0458598
						C9orf47	9	88990863	88996140	0.0425255
						S1PR3	9	88991447	89005010	0.00166921
						SEMA4D	9	89360787	89498130	1.63276e-06
						GADD45G	9	89605013	89606555	0.000139867
						ROR2	9	91563091	91950162	0.00310029
						SUSD3	9	93058688	93085138	2.25238e-06
						C9orf89	9	93096218	93113283	0.00384726
						WNK2	9	93184916	93320572	0.00369597
						BARX1	9	93951622	93955372	1.2946e-05
						HABP4	9	96450201	96491336	0.013351
						CTSV	9	97029679	97039643	0.000526294
						RP11-498P14.3	9	97195351	97197687	0.000648864
						RP11-498P14.5	9	97200475	97238700	0.000845009
						RP11-23J9.5	9	97238449	97297314	0.0413698
						TDRD7	9	97411950	97496125	0.0104604
						ANP32B	9	97983361	98015943	1.84143e-12
						NANS	9	98056739	98083075	1.07455e-08
						CORO2A	9	98120975	98192640	5.08266e-10
						TBC1D2	9	98198999	98255721	3.08405e-10
						GABBR2	9	98288109	98709197	5.14351e-08
						GALNT12	9	98807699	98850081	0.00395337
						ABCA1	9	104781002	104928237	7.69391e-10
						SLC44A1	9	105244622	105439171	0.000116793
						ZNF462	9	106863097	107013634	3.39571e-06
						RP11-508N12.4	9	106923349	106924174	0.0204547
						EPB41L4B	9	109171975	109320964	0.00170533
						PALM2-AKAP2	9	109780309	110172512	0.0201544
						AKAP2	9	110048598	110172512	0.0156513
						ZNF483	9	111525159	111577844	0.0449013
						PTGR1	9	111549722	111599855	0.000568668
						ZNF883	9	112997120	113050043	0.000509149
						TNC	9	115019578	115118257	1.00186e-22
						DEC1	9	115141818	115402644	2.9615e-12
						MIR600HG	9	123109494	123115477	0.0445312
						STRBP	9	123109500	123268576	0.0229862
						CRB2	9	123356170	123380324	0.0140995
						DENND1A	9	123379654	123930152	0.00104787
						NEK6	9	124257606	124353307	0.00296088
						PBX3	9	125747345	125967377	0.00330576
						RALGPS1	9	126914774	127223166	0.00806046
						SH2D3C	9	127738317	127778741	9.99667e-05
						PIP5KL1	9	127920879	127930797	3.92801e-05
						C9orf16	9	128160260	128163928	0.0151049
						DNM1	9	128203379	128255248	0.000376433
						GOLGA2	9	128255829	128275995	0.0403936
						TRUB2	9	128309103	128322742	0.0238618
						SLC27A4	9	128340646	128361470	0.000334558
						CERCAM	9	128411751	128437351	1.28878e-06
						ODF2	9	128455186	128501292	0.0239931
						IER5L	9	129175552	129178262	1.08175e-07
						LINC00963	9	129483451	129513683	7.8299e-05
						PTGES	9	129738331	129753047	0.0159194
						HMCN2	9	130265882	130434123	0.00103884
						FIBCD1	9	130902438	130939286	0.0211816
						AIF1L	9	131096476	131123152	0.000438652
						C9orf9	9	132878027	132890201	0.0132166
						MED22	9	133338323	133348131	0.0113524
						SURF4	9	133361449	133376166	0.0422543
						SLC2A6	9	133471095	133479137	0.0310287
						BRD3	9	134030305	134068535	0.048264
						COL5A1	9	134641774	134844843	0.00112495
						C9orf116	9	135495181	135501734	0.0123454
						C9orf69	9	136114581	136118863	0.0278614
						INPP5E	9	136428619	136439822	0.0382321
						LCN10	9	136738167	136743356	0.028561
						LCN6	9	136738167	136748528	0.0412038
						TOR4A	9	137277749	137282641	0.0171802
						EHMT1	9	137618992	137870016	0.0101625
						IDI2-AS1	10	1022666	1044201	0.000962405
						IDI1	10	1039908	1049170	3.81453e-05
						ADARB2	10	1177318	1737476	0.0440045
						AKR1C3	10	5035354	5107686	1.92331e-05
						RBM17	10	6088987	6117457	0.011455
						PFKFB3	10	6144934	6235545	0.00766641
						PRKCQ	10	6427143	6580301	0.00586829
						UCMA	10	13221767	13234334	3.45441e-07
						SEPHS1	10	13317424	13348298	2.37827e-05
						VIM-AS1	10	17214239	17229985	3.06025e-05
						VIM	10	17228259	17237593	9.8229e-06
						RP11-124N14.3	10	17233325	17234833	3.33081e-05
						ST8SIA6	10	17318383	17454330	0.00182139
						CACNB2	10	18140677	18541869	0.00758863
						COMMD3	10	22315974	22320308	5.51096e-06
						COMMD3-BMI1	10	22316388	22329542	5.65779e-06
						BMI1	10	22321211	22331484	0.0156169
						PIP4K2A	10	22534849	22714555	5.40352e-05
						OTUD1	10	23439458	23442390	0.0305402
						PRTFDC1	10	24848607	24952604	0.0237125
						RAB18	10	27504174	27542237	1.4216e-11
						ZEB1	10	31318495	31529814	0.000598236
						NRP1	10	33177492	33336262	0.0315703
						CREM	10	35126791	35212958	0.000203525
						ZNF33B	10	42574185	42638568	0.000307463
						RET	10	43077027	43130351	0.000218619
						CSGALNACT2	10	43138486	43185308	0.00889828
						NCOA4	10	46005088	46030714	1.52766e-05
						GPRIN2	10	46549044	46555530	0.00429015
						ZNF488	10	47365496	47384273	0.0058095
						SGMS1	10	50305586	50625163	0.00855225
						CSTF2T	10	51695487	51699591	0.00123082
						PRKG1-AS1	10	52230742	52314128	8.20283e-05
						DKK1	10	52314296	52318042	5.07538e-18
						LINC01468	10	52450874	52470533	0.00107019
						RP11-319F12.2	10	52973488	52975815	0.0418654
						PHYHIPL	10	59176590	59247774	0.0360415
						SLC16A9	10	59650761	59736002	7.74784e-09
						CCDC6	10	59788763	59906656	0.000289799
						ANK3	10	60026298	60733490	0.000999775
						TMEM26	10	61406643	61453450	3.69283e-05
						TMEM26-AS1	10	61452639	61481956	0.0111508
						JMJD1C	10	63167221	63465881	0.000140526
						DNAJC12	10	67796665	67838166	5.33679e-05
						SIRT1	10	67884669	67918390	0.00481158
						COL13A1	10	69801931	69964275	1.71578e-06
						H2AFY2	10	70052796	70112280	7.37693e-05
						AIFM2	10	70098223	70132934	0.0253974
						EIF4EBP2	10	70404379	70428618	0.00247516
						NODAL	10	70432315	70447951	4.3774e-21
						RP11-104F15.9	10	70434829	70436556	7.41985e-20
						ADAMTS14	10	70672803	70762441	0.00485731
						UNC5B	10	71212570	71302864	0.000493158
						SLC29A3	10	71319258	71363385	0.000115396
						C10orf105	10	71711701	71737824	0.0402375
						SPOCK2	10	72059035	72089032	0.00336214
						DDIT4	10	72273920	72276036	0.0108113
						RP11-442H21.2	10	72274915	72275980	0.0167203
						MCU	10	72692131	72887694	0.00317062
						P4HA1	10	73007217	73096974	4.5229e-07
						RP11-344N10.2	10	73071295	73074008	0.0181289
						KAT6B	10	74825582	75032622	0.00167325
						VDAC2	10	75210154	75231448	0.000418707
						ZNF503	10	75279726	75401906	8.35571e-06
						ZNF503-AS2	10	75401519	75408982	2.13733e-05
						KCNMA1	10	76869601	77638595	0.00257213
						ZMIZ1	10	79069035	79316528	0.0127614
						FAM213A	10	80407829	80437115	1.98867e-05
						GHITM	10	84139429	84153555	0.0251119
						CDHR1	10	84194635	84219621	0.000995743
						ATAD1	10	87751512	87841343	0.00653861
						ACTA2	10	88935074	88991390	0.00397865
						RP11-149I23.3	10	89283765	89292125	1.10336e-08
						IFIT2	10	89301955	89309276	0.000553129
						HTR7	10	90740823	90857698	7.22537e-14
						ANKRD1	10	90912096	90921276	6.21708e-07
						PPP1R3C	10	91628442	91633054	0.0158337
						IDE	10	92451684	92574076	0.00394427
						HHEX	10	92689951	92695646	0.00548043
						CYP26A1	10	93073475	93077890	2.47957e-17
						MYOF	10	93306429	93482317	0.0306944
						CEP55	10	93496632	93529092	0.00446662
						FRA10AC1	10	93667883	93702572	0.0402858
						HELLS	10	94501434	94613905	0.00253395
						TCTN3	10	95663396	95694143	0.00141498
						TM9SF3	10	96518109	96587452	0.000670128
						PIK3AP1	10	96593312	96720514	0.00332853
						FRAT2	10	97332497	97334709	0.00889828
						GOT1	10	99396870	99430624	0.0126641
						DNMBP	10	99875577	100009919	8.01277e-07
						FGF8	10	101770130	101780369	5.01384e-12
						NPM3	10	101781325	101783413	0.0312992
						RPARP-AS1	10	102449817	102461106	0.008763
						TMEM180	10	102461395	102477045	3.56958e-05
						GSTO1	10	104235356	104267459	1.43337e-26
						ITPRIP	10	104309698	104338404	0.00825693
						SORCS1	10	106573663	107164534	0.0118225
						DUSP5	10	110497838	110511544	0.00664447
						TCF7L2	10	112950250	113167678	9.49115e-12
						RP11-57H14.2	10	112950646	112951875	0.0150764
						CCDC186	10	114120862	114174220	0.0438028
						ABLIM1	10	114431113	114685003	0.0159177
						RAB11FIP2	10	118004916	118046603	0.0283372
						FAM204A	10	118297930	118342328	0.0403442
						BAG3	10	119651370	119677819	0.00494759
						PPAPDC1A	10	120456954	120589855	0.0286072
						FGFR2	10	121478334	121598458	2.08935e-06
						HTRA1	10	122461525	122514908	0.000270912
						C10orf88	10	122930903	122954403	0.0126033
						HMX2	10	123148122	123150672	0.00849292
						BUB3	10	123154277	123170467	0.00767147
						OAT	10	124397303	124418976	4.10205e-07
						RP13-238F13.5	10	124445239	124445775	0.0182227
						NKX1-2	10	124447023	124450184	0.0229376
						RP13-238F13.3	10	124447152	124450048	0.0311167
						RP11-12J10.3	10	124617080	124791727	0.00926454
						FAM53B	10	124619292	124744269	0.00351218
						METTL10	10	124748149	124791870	0.00401975
						FAM175B	10	124801785	124836670	0.00933078
						CTBP2	10	124984317	125161170	0.0297332
						DHX32	10	125836337	125896436	0.000111608
						TCERG1L	10	131092391	131311721	0.000346023
						BNIP3	10	131966455	131981931	5.94501e-08
						DPYSL4	10	132186900	132205776	0.0428775
						STK32C	10	132207492	132331847	0.00968631
						VENTX	10	133237404	133241929	0.0127744
						BET1L	11	167784	207428	0.0170925
						RIC8A	11	207511	215113	0.0175931
						IFITM2	11	307631	315272	1.3503e-14
						IFITM1	11	313506	315272	5.46213e-22
						IFITM3	11	319669	327537	1.07285e-08
						PKP3	11	392614	404908	0.0413835
						SIGIRR	11	405716	417455	0.00778866
						HRAS	11	532242	537287	0.00227707
						CEND1	11	787104	790123	0.00146145
						PIDD1	11	799179	809753	0.0293315
						TSPAN4	11	842808	867116	5.22108e-07
						BRSK2	11	1389899	1462689	0.0321352
						CD81	11	2376177	2397419	0.00820064
						PHLDA2	11	2928273	2929455	3.21386e-21
						STIM1	11	3854527	4093210	0.0203727
						RRM1	11	4094707	4138876	0.0208149
						SMPD1	11	6390431	6394998	0.00966894
						ZNF215	11	6926404	6984632	0.0241329
						CYB5R2	11	7665100	7677222	0.00771563
						OVCH2	11	7689438	7706421	1.10278e-05
						RP11-35J10.7	11	7699562	7699988	0.00419795
						RP11-35J10.5	11	7704628	7882947	0.00266521
						RP11-494M8.4	11	7754393	7905955	6.89419e-05
						RIC3	11	8106093	8169055	0.00391581
						RP11-152H18.3	11	8693357	8696607	0.00697407
						SCUBE2	11	9020391	9138114	0.0442816
						ZNF143	11	9460319	9528524	2.91644e-05
						ADM	11	10304680	10307397	1.90816e-05
						ZBED5	11	10812074	10858796	0.0476361
						GALNT18	11	11270876	11622005	5.57225e-05
						PARVA	11	12377185	12530801	0.000137156
						BTBD10	11	13388001	13463297	0.00110311
						FAR1	11	13668670	13732346	0.0183727
						SPON1	11	13962689	14267884	3.18182e-12
						COPB1	11	14443440	14500027	0.00177483
						PSMA1	11	14493783	14643635	0.00502908
						CALCA	11	14966668	14972354	0.0239509
						PLEKHA7	11	16778295	17014443	0.000809129
						LDHA	11	18394388	18408425	0.000104518
						ZDHHC13	11	19117099	19176422	0.0076703
						LUZP2	11	24496970	25082631	0.0181289
						MPPED2	11	30384493	30586872	0.00895317
						RCN1	11	31812391	32105755	5.74927e-08
						RP1-65P5.3	11	32097143	32105091	0.00837835
						QSER1	11	32893178	32993316	6.4912e-06
						TCP11L1	11	33039417	33105943	0.0297891
						APIP	11	34853094	34916499	0.00828942
						CD44	11	35138870	35232402	1.94831e-06
						SLC1A2	11	35251206	35420063	0.00417819
						PRR5L	11	36296288	36465204	4.4079e-05
						LRRC4C	11	40114203	41459773	0.0223516
						API5	11	43311963	43344529	0.00426132
						HSD17B12	11	43556436	43856617	0.00886244
						TSPAN18	11	44726465	44932421	8.75267e-08
						SYT13	11	45240301	45286319	0.000470817
						MAPK8IP1	11	45885651	45906465	0.00277329
						LRP4	11	46856868	46918642	0.000713882
						APLNR	11	57233577	57237314	7.19426e-15
						RTN4RL2	11	57460549	57477534	0.00117068
						RP11-624G17.3	11	57476493	57477534	0.0494681
						UBE2L6	11	57551656	57568284	1.45207e-10
						SERPING1	11	57597387	57614853	2.09678e-12
						GLYATL1	11	58905398	59043527	0.0143286
						FAM111A	11	59142748	59155039	0.00655942
						STX3	11	59713456	59802706	4.82607e-07
						TMEM109	11	60913874	60923443	6.1557e-07
						SLC15A3	11	60937083	60952530	4.27862e-05
						FADS2	11	61792980	61867354	0.000371916
						FADS1	11	61799625	61829318	2.09295e-05
						AHNAK	11	62433542	62556235	2.09772e-11
						B3GAT3	11	62615296	62622175	0.00515181
						GNG3	11	62707658	62709201	5.87604e-06
						ZBTB3	11	62748319	62754188	0.000334558
						HRASLS5	11	63461404	63491194	5.75884e-13
						LGALS12	11	63506084	63516774	0.000476382
						OTUB1	11	63985853	64001811	0.0262376
						ESRRA	11	64305572	64316743	0.000387056
						NRXN2	11	64606174	64723188	0.00133773
						RASGRP2	11	64726911	64745456	5.35161e-26
						PYGM	11	64746389	64760297	7.48007e-12
						NAALADL1	11	65044818	65058549	0.000230394
						ZFPL1	11	65084223	65088400	0.000124296
						TMEM262	11	65084979	65089375	0.000327943
						CDC42EP2	11	65314818	65322429	0.00226004
						TIGD3	11	65354767	65357613	0.00694099
						FRMD8	11	65386599	65413525	1.00121e-06
						NEAT1	11	65422774	65445540	3.71323e-05
						AP5B1	11	65775893	65780802	0.00117612
						OVOL1	11	65787022	65797219	0.0488918
						EFEMP2	11	65866441	65873592	0.000537414
						FOSL1	11	65892049	65900573	1.66822e-05
						EIF1AD	11	65996545	66002176	0.0234027
						GAL3ST3	11	66041952	66049180	0.000845009
						SF3B2	11	66050729	66069308	0.0270281
						CNIH2	11	66278190	66285301	0.0121307
						CD248	11	66314487	66317044	0.00306093
						ACTN3	11	66546395	66563329	2.2087e-12
						CTD-3074O7.2	11	66558866	66560384	0.0113046
						RBM14-RBM4	11	66616626	66646469	0.0130855
						RBM4	11	66638617	66666682	0.011282
						ADRBK1	11	67266410	67286556	0.000894141
						AIP	11	67483041	67491103	0.00146191
						CDK2AP2	11	67506497	67508649	0.0173644
						RP11-655M14.13	11	67618279	67627304	0.0299614
						GAL	11	68683779	68691175	1.46922e-17
						CCND1	11	69641087	69654474	4.67335e-05
						FGF19	11	69698232	69704642	0.027352
						FGF4	11	69771016	69775403	3.70884e-07
						FADD	11	70203163	70207390	0.00649315
						RP11-805J14.5	11	70206291	70207390	0.0207729
						PPFIA1	11	70270700	70384403	0.00340378
						SHANK2	11	70467856	71252577	1.24776e-05
						DHCR7	11	71428193	71452868	2.82172e-06
						INPPL1	11	72223701	72239105	0.00554222
						ATG16L2	11	72814308	72843674	0.032137
						RELT	11	73376264	73397474	0.000405271
						PGM2L1	11	74330318	74398473	1.77066e-06
						KCNE3	11	74454841	74467729	9.34714e-06
						RP11-702H23.6	11	74455348	74456825	0.0200294
						CTD-2562J17.7	11	75260127	75261025	0.000228829
						CTD-2562J17.6	11	75260129	75262466	1.78896e-13
						ARRB1	11	75264182	75351705	2.80867e-06
						MYO7A	11	77128264	77215239	0.000379633
						PAK1	11	77321707	77474635	0.0215897
						RSF1	11	77659996	77821017	6.88936e-07
						RP11-7I15.3	11	78015715	78016495	0.0265213
						TENM4	11	78652831	79440948	3.99271e-05
						FAM181B	11	82729941	82733864	0.0278297
						ANKRD42	11	83193739	83260694	0.0353115
						CCDC90B	11	83259097	83286407	7.73066e-05
						SYTL2	11	85694224	85811159	0.0434674
						PICALM	11	85957684	86069882	0.024014
						RP11-164N3.1	11	88050106	88062110	0.00194977
						RAB38	11	88113242	88175467	9.64977e-05
						CHORDC1	11	90201160	90223364	0.0232299
						FAT3	11	92352096	92896470	0.0251912
						GPR83	11	94377311	94401419	1.07963e-05
						RP11-867G2.6	11	94641907	94651631	5.48821e-10
						AMOTL1	11	94706431	94876753	0.000368072
						MTMR2	11	95832882	95925315	0.00205887
						TMEM123	11	102396332	102470384	1.27801e-27
						GRIA4	11	105609994	105982092	0.0047513
						ELMOD1	11	107591091	107666779	0.00141498
						EXPH5	11	108505431	108593738	7.3065e-05
						RDX	11	110174880	110296722	0.0195054
						FDX1	11	110429883	110464881	0.00553862
						CRYAB	11	111908565	111923722	0.0115076
						HSPB2	11	111912242	111914093	0.00477298
						DIXDC1	11	111927144	112022584	0.00696548
						DLAT	11	112024814	112064390	0.000321403
						PTS	11	112226365	112269955	0.000972269
						HTR3A	11	113974881	113990313	0.000177696
						CADM1	11	115169218	115504957	0.0146125
						TAGLN	11	117199321	117204782	0.0014263
						BACE1	11	117285207	117316259	0.00141734
						FXYD6	11	117820075	117877486	8.42492e-06
						FXYD6-FXYD2	11	117820163	117876667	0.000853618
						RP11-728F11.4	11	117833719	117838942	0.000101009
						KMT2A	11	118436490	118526832	0.0323618
						PHLDB1	11	118606440	118658038	0.00111405
						TREH	11	118657316	118679690	0.00475349
						MCAM	11	119308529	119321521	0.010972
						THY1	11	119417378	119424985	3.63347e-08
						RP11-334E6.12	11	119417951	119419114	6.40562e-08
						OAF	11	120210767	120230332	1.72627e-05
						SC5D	11	121292453	121308694	4.66491e-05
						SORL1	11	121452203	121633693	0.000110724
						UBASH3B	11	122655675	122814473	0.0126494
						CRTAM	11	122838500	122872639	1.53634e-06
						C11orf63	11	122882528	122959798	0.012878
						GRAMD1B	11	123525636	123627774	0.0467169
						VWA5A	11	124115362	124147721	0.0204547
						TBRG1	11	124622836	124635398	0.00409051
						STT3A	11	125591712	125625215	0.0432226
						DDX25	11	125903376	125923263	1.95718e-06
						ETS1	11	128458761	128587558	0.0322377
						KCNJ5	11	128891356	128921035	0.0026946
						ST14	11	130159562	130210376	0.00980572
						ZBTB44	11	130226677	130314686	1.32356e-06
						ADAMTS8	11	130404925	130428993	1.03003e-22
						ADAMTS15	11	130448974	130476641	0.0152195
						AP002856.5	11	131253422	131350917	0.00476358
						NTM	11	131370478	132336822	0.0249305
						THYN1	11	134248279	134253370	5.04361e-08
						ACAD8	11	134253495	134265855	1.91045e-09
						GLB1L3	11	134274245	134319564	3.98861e-08
						B3GAT1	11	134378504	134411918	0.0427519
						WNT5B	12	1529891	1647243	0
						FBXL14	12	1565993	1594165	6.9088e-07
						RP11-320N7.2	12	4020977	4026658	0.0153639
						C12orf5	12	4321205	4354593	6.24486e-07
						RP11-429A20.4	12	5023682	5025594	0.0322225
						KCNA5	12	5043989	5046788	0.00715694
						ANO2	12	5531869	5946232	0.0222207
						ING4	12	6650280	6663148	3.31214e-06
						PIANP	12	6693792	6700800	0.00831089
						PTMS	12	6765516	6770952	0.0333677
						CD4	12	6786858	6820808	0.00684952
						ENO2	12	6913745	6923698	0.00340169
						C12orf57	12	6942978	6946003	0.000305084
						RNU7-1	12	6943508	6944604	0.000860217
						C1S	12	6988259	7071032	1.22318e-10
						C1R	12	7080209	7092607	1.68208e-05
						DPPA3	12	7711454	7717559	3.72847e-05
						SLC2A3	12	7919230	7936275	2.52999e-07
						RP11-20D14.6	12	8788257	8795789	1.00643e-07
						A2ML1	12	8822472	8887001	0.0354581
						PHC1	12	8913896	8941467	6.59592e-07
						DUSP16	12	12474210	12562383	5.75884e-13
						GSG1	12	13083560	13103683	0.0414034
						LINC01559	12	13371089	13387167	0.0490932
						PTPRO	12	15322397	15597399	3.47186e-05
						LMO3	12	16548373	16610594	2.90584e-07
						PDE3A	12	20369245	20684381	0.00174861
						C2CD5	12	22448583	22544546	4.17001e-05
						ITPR2	12	26336515	26833198	1.67192e-05
						STK38L	12	27243968	27325959	0.000261407
						FAM60A	12	31280584	31327058	0.00964146
						AMN1	12	31671137	31729174	0.00350591
						KIAA1551	12	31959370	31993107	0.0252284
						FGD4	12	32399529	32646050	0.0082625
						CNTN1	12	40692442	41072418	6.54794e-15
						PDZRN4	12	41188448	41574590	0.0379499
						YAF2	12	42157104	42238349	2.1447e-05
						AMIGO2	12	47075707	47079951	1.17686e-06
						HDAC7	12	47782722	47833132	0.000117358
						VDR	12	47841537	47943048	0.00968631
						TMEM106C	12	47963569	47968878	2.7837e-24
						PFKM	12	48105139	48146404	0.000399315
						CCDC184	12	48183584	48185926	0.000598236
						RND1	12	48857145	48865898	2.13848e-06
						RP11-386G11.5	12	48998367	49019235	0.0102972
						SLC4A8	12	51391317	51515763	0.0194906
						SCN8A	12	51590266	51812864	0.00832294
						GRASP	12	52006940	52015889	0.0320604
						NR4A1	12	52022832	52059507	0.00388759
						KRT7	12	52232520	52252186	1.4703e-05
						KRT8	12	52897187	52949954	1.47593e-10
						RP11-753H16.5	12	54353792	54466985	0.0362333
						ITGA5	12	54395261	54419460	0.00326928
						PDE1B	12	54549350	54579239	2.15898e-11
						METTL7B	12	55681546	55684611	0.0178027
						ITGA7	12	55684568	55716043	0.0380279
						WIBG	12	55901413	55932618	0.0228879
						SUOX	12	55997180	56006641	0.00712381
						ERBB3	12	56079857	56103505	0.0381488
						SMARCC2	12	56162983	56189567	0.00458445
						SPRYD4	12	56468567	56479707	0.000296702
						PRIM1	12	56731596	56752373	0.000540007
						TAC3	12	57010000	57028883	0.0233798
						NAB2	12	57088894	57095476	0.0244533
						LRP1	12	57128493	57213351	4.73708e-05
						NXPH4	12	57216795	57226449	0.00365784
						NDUFA4L2	12	57234903	57240715	1.559e-08
						GLI1	12	57460135	57472262	0.00458445
						ARHGAP9	12	57472255	57488814	0.00501506
						KIF5A	12	57549998	57586632	0.000131986
						PIP4K2C	12	57591174	57603418	0.00340905
						CTDSP2	12	57819927	57846739	0.0172342
						LRIG3	12	58872149	58920522	0.00049597
						TBC1D30	12	64781193	64881032	0.000235061
						WIF1	12	65050626	65121566	0.000105386
						MDM2	12	68808172	68850686	0.0480277
						PTPRB	12	70515866	70637440	0.00522078
						LGR5	12	71439770	71586310	1.48773e-07
						RP11-186F10.2	12	71582293	71583852	6.57378e-05
						TBC1D15	12	71839707	71927248	0.0173169
						TPH2	12	71938846	72186618	0.0331498
						GLIPR1L1	12	75334639	75370560	1.80329e-10
						GLIPR1	12	75480680	75503853	1.39939e-15
						KRR1	12	75490861	75511636	0.000197845
						PHLDA1	12	76025447	76033932	1.94586e-14
						RP11-290L1.3	12	76030494	76031378	6.64247e-09
						SYT1	12	78863993	79452008	0.0207195
						LIN7A	12	80792520	80937925	0.00210299
						ACSS3	12	80936414	81261205	0.0131492
						NTS	12	85874295	85882992	5.30587e-11
						KITLG	12	88492793	88580851	0.000321828
						SOCS2	12	93569814	93583487	0.000804736
						PLXNC1	12	94148723	94307675	0.0286548
						TMCC3	12	94567124	94650562	0.019955
						NR2C1	12	95020229	95073703	0.0407991
						METAP2	12	95473520	95515839	0.0285653
						USP44	12	95516560	95551490	0.00360594
						NTN4	12	95657807	95791152	0.00948951
						ELK3	12	96194382	96269835	0.00012867
						IKBIP	12	98613405	98645113	2.42921e-07
						ACTR6	12	100199122	100241865	0.020585
						ANO4	12	100717526	101128641	0.0366786
						ARL1	12	101393120	101407820	0.00505451
						GNPTAB	12	101745497	101830938	0.00034686
						NUP37	12	102073103	102120124	0.0197096
						PAH	12	102836885	102958410	0.00536275
						STAB2	12	103587273	103766727	0.0022461
						HSP90B1	12	103930107	103953645	0.01902
						GLT8D2	12	103988984	104064183	5.04156e-05
						CHST11	12	104455295	104762014	0.00117612
						C12orf75	12	105235290	105396097	0.000102442
[truncated: 1,178 more rows]

## Sheet: Figure 5b
Figures	Data Type
Figure 5b	Flow Cytometry Indexed position
Data:
Cell	SSEA-3 Mean Intensity_fluorochrome 647_filter 660/20_laser 640	MIXL1-GFP Mean Intensity_fluorochrome GFP_filter 530/40_laser 488	Outcome
10-A4	3054	174	Clonal line Generated
10-A8	905	34	Clonal line Generated
11-B10	1848	28	Clonal line Generated
11-E4	2332	37	Clonal line Generated
12-F11	2551	114	Clonal line Generated
13-D3	1683	72	Clonal line Generated
10-B3	584	42	Colony formed
10-B9	643	76	Colony formed
10-B11	2155	32	Colony formed
10-E4	1287	1053	Colony formed
10-E10	837	114	Colony formed
10-G6	4492	62	Colony formed
10-G12	1257	102	Colony formed
11-E10	1682	68	Colony formed
11-F6	955	39	Colony formed
11-F10	2241	36	Colony formed
11-G2	1435	260	Colony formed
11-G8	2167	55	Colony formed
11-H10	9999	166	Colony formed
12-C11	1396	62	Colony formed
12-F5	2507	43	Colony formed
12-F6	2005	73	Colony formed
12-F9	1396	31	Colony formed
12-H9	1845	82	Colony formed
12-H10	2020	45	Colony formed
12-H11	4853	34	Colony formed
13-A10	2119	135	Colony formed
13-B3	624	28	Colony formed
13-B11	988	127	Colony formed
13-C3	1889	32	Colony formed
13-E5	861	47	Colony formed
13-E7	2782	126	Colony formed
13-E11	1541	40	Colony formed
13-F7	2299	60	Colony formed
13-G9	2269	100	Colony formed
13-G10	2287	44	Colony formed
13-H2	1031	87	Colony formed
13-H10	1756	103	Colony formed
10-A1	2976	38	Cell Sorted
10-A2	2397	87	Cell Sorted
10-A3	2506	77	Cell Sorted
10-A5	1147	169	Cell Sorted
10-A6	1728	27	Cell Sorted
10-A7	2440	46	Cell Sorted
10-A9	1027	358	Cell Sorted
10-A10	1539	126	Cell Sorted
10-A11	1195	78	Cell Sorted
10-A12	2490	60	Cell Sorted
10-B1	9999	81	Cell Sorted
10-B2	3580	349	Cell Sorted
10-B4	995	56	Cell Sorted
10-B5	1308	33	Cell Sorted
10-B6	535	51	Cell Sorted
10-B7	2603	108	Cell Sorted
10-B8	2137	40	Cell Sorted
10-B10	1621	466	Cell Sorted
10-B12	1148	551	Cell Sorted
10-C1	1728	131	Cell Sorted
10-C2	1611	65	Cell Sorted
10-C3	3925	53	Cell Sorted
10-C4	951	252	Cell Sorted
10-C5	2796	59	Cell Sorted
10-C6	4302	859	Cell Sorted
10-C7	794	78	Cell Sorted
10-C8	717	131	Cell Sorted
10-C9	2270	33	Cell Sorted
10-C10	3170	42	Cell Sorted
10-C11	3225	25	Cell Sorted
10-C12	1933	251	Cell Sorted
10-D1	557	490	Cell Sorted
10-D2	1272	365	Cell Sorted
10-D3	2552	147	Cell Sorted
10-D4	5237	901	Cell Sorted
10-D5	2276	872	Cell Sorted
10-D6	5352	705	Cell Sorted
10-D7	856	652	Cell Sorted
10-D8	1277	110	Cell Sorted
10-D9	1172	96	Cell Sorted
10-D10	1413	295	Cell Sorted
10-D11	838	114	Cell Sorted
10-D12	2436	147	Cell Sorted
10-E1	1343	190	Cell Sorted
10-E2	2523	62	Cell Sorted
10-E3	1499	574	Cell Sorted
10-E5	2737	511	Cell Sorted
10-E6	598	121	Cell Sorted
10-E7	2920	33	Cell Sorted
10-E8	3477	305	Cell Sorted
10-E9	3475	242	Cell Sorted
10-E11	2272	105	Cell Sorted
10-E12	2003	203	Cell Sorted
10-F1	2542	116	Cell Sorted
10-F2	951	44	Cell Sorted
10-F3	2239	644	Cell Sorted
10-F4	1755	342	Cell Sorted
10-F5	1074	372	Cell Sorted
10-F6	2563	29	Cell Sorted
10-F7	1895	68	Cell Sorted
10-F8	1906	145	Cell Sorted
10-F9	1905	58	Cell Sorted
10-F10	1974	100	Cell Sorted
10-F11	868	86	Cell Sorted
10-F12	2866	179	Cell Sorted
10-G1	2440	233	Cell Sorted
10-G2	3387	72	Cell Sorted
10-G3	1578	253	Cell Sorted
10-G4	4413	128	Cell Sorted
10-G5	1106	813	Cell Sorted
10-G7	2423	537	Cell Sorted
10-G8	2839	57	Cell Sorted
10-G9	772	135	Cell Sorted
10-G10	2785	36	Cell Sorted
10-G11	2296	83	Cell Sorted
10-H1	1298	35	Cell Sorted
10-H2	1793	111	Cell Sorted
10-H3	1361	90	Cell Sorted
10-H4	1633	220	Cell Sorted
10-H5	686	875	Cell Sorted
10-H6	3023	32	Cell Sorted
10-H7	889	90	Cell Sorted
10-H8	3518	91	Cell Sorted
10-H9	986	535	Cell Sorted
10-H10	1542	397	Cell Sorted
10-H11	946	37	Cell Sorted
10-H12	1238	810	Cell Sorted
11-A1	7072	63	Cell Sorted
11-A2	1421	71	Cell Sorted
11-A3	2140	81	Cell Sorted
11-A4	3118	89	Cell Sorted
11-A5	972	121	Cell Sorted
11-A6	1752	208	Cell Sorted
11-A7	1724	36	Cell Sorted
11-A8	2911	91	Cell Sorted
11-A9	2301	41	Cell Sorted
11-A10	1293	222	Cell Sorted
11-A11	815	156	Cell Sorted
11-A12	2785	148	Cell Sorted
11-B1	2771	103	Cell Sorted
11-B2	1772	66	Cell Sorted
11-B3	2621	102	Cell Sorted
11-B4	943	410	Cell Sorted
11-B5	740	173	Cell Sorted
11-B6	1917	567	Cell Sorted
11-B7	3090	34	Cell Sorted
11-B8	2004	234	Cell Sorted
11-B9	1940	80	Cell Sorted
11-B11	2329	29	Cell Sorted
11-B12	1052	357	Cell Sorted
11-C1	1219	239	Cell Sorted
11-C2	6792	222	Cell Sorted
11-C3	2044	620	Cell Sorted
11-C4	2123	53	Cell Sorted
11-C5	1595	232	Cell Sorted
11-C6	2438	40	Cell Sorted
11-C7	737	771	Cell Sorted
11-C8	1214	154	Cell Sorted
11-C9	1701	660	Cell Sorted
11-C10	2535	704	Cell Sorted
11-C11	1811	44	Cell Sorted
11-C12	1823	379	Cell Sorted
11-D1	3038	185	Cell Sorted
11-D2	2733	37	Cell Sorted
11-D3	1664	25	Cell Sorted
11-D4	817	522	Cell Sorted
11-D5	1200	220	Cell Sorted
11-D6	988	810	Cell Sorted
11-D7	1960	167	Cell Sorted
11-D8	2102	353	Cell Sorted
11-D9	575	52	Cell Sorted
11-D10	803	1358	Cell Sorted
11-D11	2656	69	Cell Sorted
11-D12	839	166	Cell Sorted
11-E1	3569	172	Cell Sorted
11-E2	2347	99	Cell Sorted
11-E3	2854	193	Cell Sorted
11-E5	2391	253	Cell Sorted
11-E6	2873	751	Cell Sorted
11-E7	879	82	Cell Sorted
11-E8	1800	214	Cell Sorted
11-E9	2583	211	Cell Sorted
11-E11	589	271	Cell Sorted
11-E12	2797	317	Cell Sorted
11-F1	2067	125	Cell Sorted
11-F2	2730	37	Cell Sorted
11-F3	1022	58	Cell Sorted
11-F4	2372	37	Cell Sorted
11-F5	2365	55	Cell Sorted
11-F7	3123	187	Cell Sorted
11-F8	9999	784	Cell Sorted
11-F9	2127	89	Cell Sorted
11-F11	536	912	Cell Sorted
11-F12	2101	65	Cell Sorted
11-G1	2288	28	Cell Sorted
11-G3	1554	357	Cell Sorted
11-G4	914	339	Cell Sorted
11-G5	790	581	Cell Sorted
11-G6	2259	73	Cell Sorted
11-G7	4565	122	Cell Sorted
11-G9	2087	530	Cell Sorted
11-G10	2370	44	Cell Sorted
11-G11	2006	92	Cell Sorted
11-G12	1787	594	Cell Sorted
11-H1	1040	179	Cell Sorted
11-H2	1070	210	Cell Sorted
11-H3	1753	300	Cell Sorted
11-H4	2346	87	Cell Sorted
11-H5	1024	84	Cell Sorted
11-H6	932	340	Cell Sorted
11-H7	1322	63	Cell Sorted
11-H8	1463	45	Cell Sorted
11-H9	614	176	Cell Sorted
11-H11	1599	79	Cell Sorted
11-H12	1682	77	Cell Sorted
12-A1	2197	204	Cell Sorted
12-A2	2163	47	Cell Sorted
12-A3	1394	77	Cell Sorted
12-A4	2477	73	Cell Sorted
12-A5	4586	27	Cell Sorted
12-A6	2143	135	Cell Sorted
12-A7	2738	154	Cell Sorted
12-A8	2795	267	Cell Sorted
12-A9	3318	51	Cell Sorted
12-A10	1422	182	Cell Sorted
12-A11	2945	105	Cell Sorted
12-A12	7524	39	Cell Sorted
12-B1	2116	109	Cell Sorted
12-B2	1454	33	Cell Sorted
12-B3	2229	784	Cell Sorted
12-B4	1104	561	Cell Sorted
12-B5	1210	538	Cell Sorted
12-B6	712	69	Cell Sorted
12-B7	2171	32	Cell Sorted
12-B8	834	45	Cell Sorted
12-B9	1141	183	Cell Sorted
12-B10	998	253	Cell Sorted
12-B11	2652	26	Cell Sorted
12-B12	1161	249	Cell Sorted
12-C1	2655	613	Cell Sorted
12-C2	1703	242	Cell Sorted
12-C3	2400	73	Cell Sorted
12-C4	3605	85	Cell Sorted
12-C5	578	179	Cell Sorted
12-C6	1278	132	Cell Sorted
12-C7	1214	473	Cell Sorted
12-C8	1135	199	Cell Sorted
12-C9	571	44	Cell Sorted
12-C10	1446	92	Cell Sorted
12-C12	6735	585	Cell Sorted
12-D1	539	619	Cell Sorted
12-D2	1389	182	Cell Sorted
12-D3	1160	692	Cell Sorted
12-D4	1072	27	Cell Sorted
12-D5	1505	221	Cell Sorted
12-D6	1288	529	Cell Sorted
12-D7	2838	57	Cell Sorted
12-D8	1068	1278	Cell Sorted
12-D9	1037	526	Cell Sorted
12-D10	2656	36	Cell Sorted
12-D11	1580	166	Cell Sorted
12-D12	2359	38	Cell Sorted
12-E1	2368	279	Cell Sorted
12-E2	1079	263	Cell Sorted
12-E3	1138	149	Cell Sorted
12-E4	1840	716	Cell Sorted
12-E5	1777	245	Cell Sorted
12-E6	2346	70	Cell Sorted
12-E7	832	467	Cell Sorted
12-E8	732	69	Cell Sorted
12-E9	1319	794	Cell Sorted
12-E10	2211	274	Cell Sorted
12-E11	1834	859	Cell Sorted
12-E12	1882	115	Cell Sorted
12-F1	3056	504	Cell Sorted
12-F2	2120	200	Cell Sorted
12-F3	2621	258	Cell Sorted
12-F4	1141	25	Cell Sorted
12-F7	2787	393	Cell Sorted
12-F8	1069	87	Cell Sorted
12-F10	1185	319	Cell Sorted
12-F12	2599	57	Cell Sorted
12-G1	1062	141	Cell Sorted
12-G2	1811	49	Cell Sorted
12-G3	1422	1029	Cell Sorted
12-G4	1553	72	Cell Sorted
12-G5	2360	136	Cell Sorted
12-G6	5484	309	Cell Sorted
12-G7	2196	173	Cell Sorted
12-G8	2883	204	Cell Sorted
12-G9	885	130	Cell Sorted
12-G10	803	654	Cell Sorted
12-G11	1632	278	Cell Sorted
12-G12	1767	77	Cell Sorted
12-H1	711	55	Cell Sorted
12-H2	1793	1182	Cell Sorted
12-H3	1021	219	Cell Sorted
12-H4	2045	60	Cell Sorted
12-H5	1027	38	Cell Sorted
12-H6	2780	561	Cell Sorted
12-H7	2791	102	Cell Sorted
12-H8	2555	101	Cell Sorted
12-H12	1038	114	Cell Sorted
13-A1	959	389	Cell Sorted
13-A2	1627	651	Cell Sorted
13-A3	1967	163	Cell Sorted
13-A4	1097	1519	Cell Sorted
13-A5	3182	44	Cell Sorted
13-A6	2582	184	Cell Sorted
13-A7	2346	87	Cell Sorted
13-A8	1438	87	Cell Sorted
13-A9	1360	28	Cell Sorted
13-A11	2109	42	Cell Sorted
13-A12	2528	458	Cell Sorted
13-B1	592	27	Cell Sorted
13-B2	911	837	Cell Sorted
13-B4	1435	177	Cell Sorted
13-B5	2140	456	Cell Sorted
13-B6	1734	159	Cell Sorted
13-B7	980	961	Cell Sorted
13-B8	1574	71	Cell Sorted
13-B9	732	118	Cell Sorted
13-B10	1119	242	Cell Sorted
13-B12	2963	26	Cell Sorted
13-C1	1444	938	Cell Sorted
13-C2	1534	446	Cell Sorted
13-C4	613	532	Cell Sorted
13-C5	1885	330	Cell Sorted
13-C6	9999	60	Cell Sorted
13-C7	985	79	Cell Sorted
13-C8	1078	70	Cell Sorted
13-C9	1513	115	Cell Sorted
13-C10	1913	98	Cell Sorted
13-C11	613	216	Cell Sorted
13-C12	5307	613	Cell Sorted
13-D1	2082	125	Cell Sorted
13-D2	1995	91	Cell Sorted
13-D4	2815	888	Cell Sorted
13-D5	1615	77	Cell Sorted
13-D6	762	442	Cell Sorted
13-D7	3596	37	Cell Sorted
13-D8	2270	904	Cell Sorted
13-D9	1169	71	Cell Sorted
13-D10	842	255	Cell Sorted
13-D11	2505	88	Cell Sorted
13-D12	1770	102	Cell Sorted
13-E1	1519	115	Cell Sorted
13-E2	3696	563	Cell Sorted
13-E3	2446	45	Cell Sorted
13-E4	3756	37	Cell Sorted
13-E6	631	493	Cell Sorted
13-E8	1931	66	Cell Sorted
13-E9	1072	251	Cell Sorted
13-E10	530	30	Cell Sorted
13-E12	977	80	Cell Sorted
13-F1	1774	657	Cell Sorted
13-F2	2522	29	Cell Sorted
13-F3	1109	45	Cell Sorted
13-F4	3209	26	Cell Sorted
13-F5	2910	27	Cell Sorted
13-F6	2389	52	Cell Sorted
13-F8	2094	30	Cell Sorted
13-F9	2108	111	Cell Sorted
13-F10	2268	314	Cell Sorted
13-F11	2820	529	Cell Sorted
13-F12	2628	173	Cell Sorted
13-G1	1374	533	Cell Sorted
13-G2	2513	49	Cell Sorted
13-G3	964	101	Cell Sorted
13-G4	6119	1150	Cell Sorted
13-G5	1539	172	Cell Sorted
13-G6	3107	34	Cell Sorted
13-G7	1331	207	Cell Sorted
13-G8	3740	1128	Cell Sorted
13-G11	536	1344	Cell Sorted
13-G12	1784	158	Cell Sorted
13-H1	598	824	Cell Sorted
13-H3	1416	232	Cell Sorted
13-H4	1554	260	Cell Sorted
13-H5	773	631	Cell Sorted
13-H6	1520	142	Cell Sorted
13-H7	1571	35	Cell Sorted
13-H8	8243	143	Cell Sorted
13-H9	1962	276	Cell Sorted
13-H11	1527	82	Cell Sorted
13-H12	2632	48	Cell Sorted

## Sheet: Figure 5d 
Figures	Data Type
Figure 5d	Algorithm Scores
Figure 5d	2 way anova
Data:Algorithm Scores
Cell Line	Assesed Fraction	Self Renewal			Ectoderm			Mesoderm			Endoderm
		R1	R2	R3	R1	R2	R3	R1	R2	R3	R1	R2	R3
HES3 MIXL1	E8 Clones EB	-3.61	-4.16	-5.19	2.3	1.49	1.95	3.4	2.67	2.4	2.05	1.49	1.45
HES3 MIXL1	MIXL1-GFP(+)/SSEA-3(+) PRIMO EB	-7.20333	-1.86333	-1.79333	-0.22333	0.626667	0.936667	6.94667	6.95667	7.24667	0.24	1.77	2
HES3 MIXL1	MIXL1-GFP(-)/SSEA-3(+) PRIMO EB	-3.24333	-1.14333	-0.15333	0.096667	0.896667	1.50667	6.81667	5.55667	6.18667	1.47	1.51	2.16
HES3 MIXL1	Unsorted PRIMO EB	-7.04333	-0.91333	0.076667	-0.30333	0.246667	1.24667	7.16667	6.06667	6.58667	0.66	1.48	2.23
Data: 2way Anova, Graphpad 7.14
Within each row, compare columns (simple effects within rows)
Number of families	4
Number of comparisons per family	3
Alpha	0.05
Dunnett's multiple comparisons test	Mean Diff.	95.00% CI of diff.	Significant?	Summary	Adjusted P Value
Self Renewal
E8 Clones EB vs. MIXL1(+)/SSEA-3(+) Primo EB	-0.7	-3.55 to 2.15	No	ns	0.8767
E8 Clones EB vs. MIXL1(-)/SSEA-3(+) Primo EB	-2.807	-5.657 to 0.04382	No	ns	0.0544
E8 Clones EB vs. Unsorted Primo EB	-1.693	-4.544 to 1.157	No	ns	0.3396
Ectoderm
E8 Clones EB vs. MIXL1(+)/SSEA-3(+) Primo EB	1.467	-1.384 to 4.317	No	ns	0.4522
E8 Clones EB vs. MIXL1(-)/SSEA-3(+) Primo EB	1.08	-1.77 to 3.93	No	ns	0.6745
E8 Clones EB vs. Unsorted Primo EB	1.517	-1.334 to 4.367	No	ns	0.4258
Mesoderm
E8 Clones EB vs. MIXL1(+)/SSEA-3(+) Primo EB	-4.227	-7.077 to -1.376	Yes	**	0.0026
E8 Clones EB vs. MIXL1(-)/SSEA-3(+) Primo EB	-3.363	-6.214 to -0.5128	Yes	*	0.0177
E8 Clones EB vs. Unsorted Primo EB	-3.783	-6.634 to -0.9328	Yes	**	0.0071
Endoderm
E8 Clones EB vs. MIXL1(+)/SSEA-3(+) Primo EB	0.3267	-2.524 to 3.177	No	ns	0.9844
E8 Clones EB vs. MIXL1(-)/SSEA-3(+) Primo EB	-0.05	-2.9 to 2.8	No	ns	>0.9999
E8 Clones EB vs. Unsorted Primo EB	0.2067	-2.644 to 3.057	No	ns	0.9959

[truncated: 13 more sheets: Figure6a, Figure 6b-c, Figure 6d , Figure 7b, Figure 7d, Figure 7e, Supp Figure 3c, Supp Figure 9c, Supp Figure 9e, Supp Figure 11c, Supp Figure 14, Supp Figure 16, Supp Figure 17b]
